# Supplementary material for: Combining photochemistry and catalysis: rapid access to sp3 – rich polyheterocycles from simple pyrroles
Source: Chem Sci. 2016 Jan 4;7(3):2302–7. doi: 10.1039/c5sc04062k (PMC5977501; doi:10.1039/c5sc04062k)
Supplement: Supplementary file 3 [file SC-007-C5SC04062K-s003.cif]

# Electronic Supplementary Material (ESI) for Chemical Science.
# This journal is © The Royal Society of Chemistry 2016

####################################################################### 
# 
# This file contains crystal structure data downloaded from the 
# Cambridge Structural Database (CSD) hosted by the Cambridge 
# Crystallographic Data Centre (CCDC).
# 
# Full information about CCDC data access policies and citation 
# guidelines are available at http://www.ccdc.cam.ac.uk/access/V1 
# 
# Audit and citation data items may have been added by the CCDC. 
# Please retain this information to preserve the provenance of 
# this file and to allow appropriate attribution of the data. 
# 
#######################################################################

data_10a
_database_code_depnum_ccdc_archive 'CCDC 1441499'
_audit_update_record             
;
2015-12-09 deposited with the CCDC.
2016-01-04 downloaded from the CCDC.
;
_audit_creation_date             2015-12-09
_audit_creation_method           
;
Olex2 1.2
(compiled 2015.09.30 svn.r3233 for OlexSys, GUI svn.r5103)
;
_shelxl_version_number           2013-4
_chemical_name_common            ?
_chemical_name_systematic        
;
 ?
;
_chemical_formula_moiety         'C21 H22 N4 O'
_chemical_formula_sum            'C21 H22 N4 O'
_chemical_formula_weight         346.42
_chemical_melting_point          ?
loop_
_atom_type_symbol
_atom_type_description
_atom_type_scat_dispersion_real
_atom_type_scat_dispersion_imag
_atom_type_scat_source
C C 0.0033 0.0016 'International Tables Vol C Tables 4.2.6.8 and 6.1.1.4'
H H 0.0000 0.0000 'International Tables Vol C Tables 4.2.6.8 and 6.1.1.4'
N N 0.0061 0.0033 'International Tables Vol C Tables 4.2.6.8 and 6.1.1.4'
O O 0.0106 0.0060 'International Tables Vol C Tables 4.2.6.8 and 6.1.1.4'

_shelx_space_group_comment       
;
The symmetry employed for this shelxl refinement is uniquely defined
by the following loop, which should always be used as a source of
symmetry information in preference to the above space-group names.
They are only intended as comments.
;
_space_group_crystal_system      orthorhombic
_space_group_IT_number           56
_space_group_name_H-M_alt        'P c c n'
_space_group_name_Hall           '-P 2ab 2ac'
loop_
_space_group_symop_operation_xyz
'x, y, z'
'-x+1/2, -y+1/2, z'
'x+1/2, -y, -z+1/2'
'-x, y+1/2, -z+1/2'
'-x, -y, -z'
'x-1/2, y-1/2, -z'
'-x-1/2, y, z-1/2'
'x, -y-1/2, z-1/2'

_cell_length_a                   20.862(3)
_cell_length_b                   10.4975(17)
_cell_length_c                   16.690(3)
_cell_angle_alpha                90
_cell_angle_beta                 90
_cell_angle_gamma                90
_cell_volume                     3655.2(10)
_cell_formula_units_Z            8
_cell_measurement_reflns_used    4336
_cell_measurement_temperature    100(2)
_cell_measurement_theta_max      27.00
_cell_measurement_theta_min      2.44
_shelx_estimated_absorpt_T_max   ?
_shelx_estimated_absorpt_T_min   ?
_exptl_absorpt_coefficient_mu    0.080
_exptl_absorpt_correction_T_max  1.0000
_exptl_absorpt_correction_T_min  0.7418
_exptl_absorpt_correction_type   multi-scan
_exptl_absorpt_process_details   
;
SADABS-2012/1 (Bruker,2012) was used for absorption correction.
wR2(int) was 0.0715 before and 0.0556 after correction.
The Ratio of minimum to maximum transmission is 0.7418.
The \l/2 correction factor is 0.0015.
;
_exptl_crystal_colour            colourless
_exptl_crystal_colour_primary    colourless
_exptl_crystal_density_diffrn    1.259
_exptl_crystal_density_meas      .
_exptl_crystal_density_method    ?
_exptl_crystal_description       block
_exptl_crystal_F_000             1472
_exptl_crystal_preparation       ?
_exptl_crystal_size_max          0.39
_exptl_crystal_size_mid          0.36
_exptl_crystal_size_min          0.29
_exptl_special_details           
;
 ?
;
_exptl_transmission_factor_max   ?
_exptl_transmission_factor_min   ?
_diffrn_reflns_av_R_equivalents  0.0710
_diffrn_reflns_av_unetI/netI     0.0426
_diffrn_reflns_Laue_measured_fraction_full 1.000
_diffrn_reflns_Laue_measured_fraction_max 0.995
_diffrn_reflns_limit_h_max       26
_diffrn_reflns_limit_h_min       -27
_diffrn_reflns_limit_k_max       10
_diffrn_reflns_limit_k_min       -13
_diffrn_reflns_limit_l_max       21
_diffrn_reflns_limit_l_min       -21
_diffrn_reflns_number            27920
_diffrn_reflns_point_group_measured_fraction_full 1.000
_diffrn_reflns_point_group_measured_fraction_max 0.995
_diffrn_reflns_theta_full        26.000
_diffrn_reflns_theta_max         27.589
_diffrn_reflns_theta_min         1.952
_diffrn_ambient_temperature      100(2)
_diffrn_detector                 'Bruker area detector'
_diffrn_detector_area_resol_mean ?
_diffrn_detector_type            'CCD area detector'
_diffrn_measured_fraction_theta_full 1.000
_diffrn_measured_fraction_theta_max 0.995
_diffrn_measurement_device       'Bruker Apex II kappa CCD area detector'
_diffrn_measurement_device_type  'Bruker Apex II kappa CCDC area detector'
_diffrn_measurement_method       '\f and \w scans'
_diffrn_radiation_monochromator  graphite
_diffrn_radiation_type           MoK\a
_diffrn_radiation_wavelength     0.71073
_diffrn_source                   'fine-focus sealed tube'
_diffrn_standards_number         0
_reflns_Friedel_coverage         0.000
_reflns_Friedel_fraction_full    .
_reflns_Friedel_fraction_max     .
_reflns_number_gt                2876
_reflns_number_total             4220
_reflns_special_details          
;
 Reflections were merged by SHELXL according to the crystal
 class for the calculation of statistics and refinement.
 
 _reflns_Friedel_fraction is defined as the number of unique
 Friedel pairs measured divided by the number that would be
 possible theoretically, ignoring centric projections and
 systematic absences.
;
_reflns_threshold_expression     'I > 2\s(I)'
_computing_cell_refinement       'SAINT v8.27A (Bruker, 2012)'
_computing_data_collection       ?
_computing_data_reduction        'SAINT v8.27A (Bruker, 2012)'
_computing_molecular_graphics    'Olex2 (Dolomanov et al., 2009)'
_computing_publication_material  'Olex2 (Dolomanov et al., 2009)'
_computing_structure_refinement  'ShelXL (Sheldrick, 2015)'
_computing_structure_solution    
;
Superflip (Palatinus & Chapuis, 2007;Palatinus & van der Lee, 2008;
Palatinus et al., 2012)
;
_refine_diff_density_max         0.216
_refine_diff_density_min         -0.235
_refine_diff_density_rms         0.051
_refine_ls_extinction_coef       .
_refine_ls_extinction_method     none
_refine_ls_goodness_of_fit_ref   1.041
_refine_ls_hydrogen_treatment    constr
_refine_ls_matrix_type           full
_refine_ls_number_parameters     236
_refine_ls_number_reflns         4220
_refine_ls_number_restraints     0
_refine_ls_R_factor_all          0.0867
_refine_ls_R_factor_gt           0.0503
_refine_ls_restrained_S_all      1.041
_refine_ls_shift/su_max          0.001
_refine_ls_shift/su_mean         0.000
_refine_ls_structure_factor_coef Fsqd
_refine_ls_weighting_details     
'w=1/[\s^2^(Fo^2^)+(0.0461P)^2^+1.9065P] where P=(Fo^2^+2Fc^2^)/3'
_refine_ls_weighting_scheme      calc
_refine_ls_wR_factor_gt          0.1068
_refine_ls_wR_factor_ref         0.1232
_refine_special_details          
;
 ?
;
_olex2_refinement_description    
;
1. Fixed Uiso
 At 1.2 times of:
  All C(H) groups, All C(H,H) groups, All N(H) groups
 At 1.5 times of:
  All C(H,H,H) groups
2.a Ternary CH refined with riding coordinates:
 C7(H7), C9(H9), C11(H11)
2.b Secondary CH2 refined with riding coordinates:
 C12(H12A,H12B), C13(H13A,H13B), C16(H16A,H16B), C20(H20A,H20B)
2.c Aromatic/amide H refined with riding coordinates:
 N4(H4), C2(H2), C3(H3), C4(H4A), C5(H5), C6(H6), C14(H14), C15(H15)
2.d Idealised Me refined as rotating group:
 C21(H21A,H21B,H21C)
;
_atom_sites_solution_hydrogens   geom
_atom_sites_solution_primary     ?
_atom_sites_solution_secondary   ?
loop_
_atom_site_label
_atom_site_type_symbol
_atom_site_fract_x
_atom_site_fract_y
_atom_site_fract_z
_atom_site_U_iso_or_equiv
_atom_site_adp_type
_atom_site_occupancy
_atom_site_site_symmetry_order
_atom_site_calc_flag
_atom_site_refinement_flags_posn
_atom_site_refinement_flags_adp
_atom_site_refinement_flags_occupancy
_atom_site_disorder_assembly
_atom_site_disorder_group
O1 O 0.50182(7) -0.05514(12) 0.73924(9) 0.0337(4) Uani 1 1 d . . . . .
N1 N 0.39947(7) 0.21431(13) 0.68848(9) 0.0217(3) Uani 1 1 d . . . . .
N3 N 0.32734(9) 0.06952(15) 0.43644(10) 0.0318(4) Uani 1 1 d . . . . .
N2 N 0.51584(9) 0.16056(14) 0.51889(10) 0.0301(4) Uani 1 1 d . . . . .
N4 N 0.51822(8) 0.15911(14) 0.73978(10) 0.0265(4) Uani 1 1 d . . . . .
H4 H 0.4997 0.2339 0.7340 0.032 Uiso 1 1 calc R . . . .
C1 C 0.37136(9) 0.35719(15) 0.57448(11) 0.0215(4) Uani 1 1 d . . . . .
C2 C 0.42716(10) 0.42884(16) 0.58073(12) 0.0258(4) Uani 1 1 d . . . . .
H2 H 0.4631 0.3961 0.6089 0.031 Uiso 1 1 calc R . . . .
C3 C 0.43011(10) 0.54897(17) 0.54544(12) 0.0283(4) Uani 1 1 d . . . . .
H3 H 0.4683 0.5978 0.5495 0.034 Uiso 1 1 calc R . . . .
C4 C 0.37789(10) 0.59780(17) 0.50450(12) 0.0288(5) Uani 1 1 d . . . . .
H4A H 0.3802 0.6801 0.4810 0.035 Uiso 1 1 calc R . . . .
C5 C 0.32227(10) 0.52651(17) 0.49786(12) 0.0306(5) Uani 1 1 d . . . . .
H5 H 0.2864 0.5594 0.4696 0.037 Uiso 1 1 calc R . . . .
C6 C 0.31932(10) 0.40619(17) 0.53299(11) 0.0263(4) Uani 1 1 d . . . . .
H6 H 0.2812 0.3572 0.5285 0.032 Uiso 1 1 calc R . . . .
C7 C 0.36657(9) 0.22578(15) 0.61227(11) 0.0215(4) Uani 1 1 d . . . . .
H7 H 0.3202 0.2056 0.6208 0.026 Uiso 1 1 calc R . . . .
C8 C 0.39752(9) 0.11443(16) 0.56363(11) 0.0221(4) Uani 1 1 d . . . . .
C9 C 0.39782(9) 0.00341(15) 0.62750(11) 0.0220(4) Uani 1 1 d . . . . .
H9 H 0.4341 -0.0561 0.6159 0.026 Uiso 1 1 calc R . . . .
C10 C 0.41180(9) 0.07738(15) 0.70622(10) 0.0222(4) Uani 1 1 d . . . . .
C11 C 0.36945(10) 0.04671(17) 0.77943(12) 0.0295(5) Uani 1 1 d . . . . .
H11 H 0.3895 -0.0223 0.8122 0.035 Uiso 1 1 calc R . . . .
C12 C 0.37207(11) 0.17428(17) 0.82499(12) 0.0318(5) Uani 1 1 d . . . . .
H12A H 0.3361 0.1817 0.8634 0.038 Uiso 1 1 calc R . . . .
H12B H 0.4130 0.1836 0.8543 0.038 Uiso 1 1 calc R . . . .
C13 C 0.36640(10) 0.27339(17) 0.75769(11) 0.0274(4) Uani 1 1 d . . . . .
H13A H 0.3209 0.2907 0.7449 0.033 Uiso 1 1 calc R . . . .
H13B H 0.3874 0.3543 0.7732 0.033 Uiso 1 1 calc R . . . .
C14 C 0.33589(9) -0.06882(16) 0.62619(12) 0.0261(4) Uani 1 1 d . . . . .
H14 H 0.3270 -0.1202 0.5807 0.031 Uiso 1 1 calc R . . . .
C15 C 0.29281(10) -0.06566(18) 0.68439(13) 0.0303(5) Uani 1 1 d . . . . .
H15 H 0.2551 -0.1154 0.6784 0.036 Uiso 1 1 calc R . . . .
C16 C 0.30029(11) 0.0119(2) 0.75899(13) 0.0371(5) Uani 1 1 d . . . . .
H16A H 0.2818 -0.0363 0.8044 0.044 Uiso 1 1 calc R . . . .
H16B H 0.2752 0.0914 0.7530 0.044 Uiso 1 1 calc R . . . .
C18 C 0.35925(10) 0.08667(16) 0.49163(11) 0.0244(4) Uani 1 1 d . . . . .
C17 C 0.46397(10) 0.14373(16) 0.53858(11) 0.0241(4) Uani 1 1 d . . . . .
C19 C 0.48229(10) 0.05547(16) 0.72942(11) 0.0251(4) Uani 1 1 d . . . . .
C20 C 0.58614(10) 0.15658(17) 0.76002(12) 0.0286(4) Uani 1 1 d . . . . .
H20A H 0.5970 0.0722 0.7827 0.034 Uiso 1 1 calc R . . . .
H20B H 0.5948 0.2216 0.8016 0.034 Uiso 1 1 calc R . . . .
C21 C 0.62850(10) 0.18189(19) 0.68840(13) 0.0344(5) Uani 1 1 d . . . . .
H21A H 0.6223 0.1145 0.6485 0.052 Uiso 1 1 calc GR . . . .
H21B H 0.6735 0.1832 0.7054 0.052 Uiso 1 1 calc GR . . . .
H21C H 0.6172 0.2644 0.6648 0.052 Uiso 1 1 calc GR . . . .

loop_
_atom_site_aniso_label
_atom_site_aniso_U_11
_atom_site_aniso_U_22
_atom_site_aniso_U_33
_atom_site_aniso_U_23
_atom_site_aniso_U_13
_atom_site_aniso_U_12
O1 0.0449(9) 0.0144(6) 0.0417(8) 0.0006(6) -0.0100(7) 0.0014(6)
N1 0.0332(9) 0.0120(6) 0.0199(8) -0.0017(6) 0.0016(6) 0.0023(6)
N3 0.0452(11) 0.0226(8) 0.0276(9) 0.0001(7) 0.0021(8) -0.0011(7)
N2 0.0377(11) 0.0180(7) 0.0346(10) -0.0033(7) 0.0074(8) -0.0026(7)
N4 0.0353(10) 0.0133(7) 0.0311(9) 0.0005(6) -0.0022(7) -0.0003(6)
C1 0.0311(11) 0.0132(8) 0.0202(9) -0.0018(7) 0.0046(8) -0.0003(7)
C2 0.0327(11) 0.0158(8) 0.0290(10) -0.0013(7) 0.0023(8) 0.0015(8)
C3 0.0373(12) 0.0159(8) 0.0315(11) -0.0023(8) 0.0049(9) -0.0040(8)
C4 0.0467(13) 0.0143(8) 0.0256(10) 0.0028(7) 0.0079(9) -0.0009(8)
C5 0.0399(12) 0.0230(9) 0.0289(10) 0.0046(8) 0.0006(9) 0.0025(8)
C6 0.0334(11) 0.0193(9) 0.0264(10) 0.0020(7) 0.0019(8) -0.0023(8)
C7 0.0293(10) 0.0133(8) 0.0220(9) -0.0013(7) 0.0022(8) -0.0002(7)
C8 0.0312(10) 0.0126(7) 0.0224(9) -0.0013(7) 0.0033(8) -0.0011(7)
C9 0.0325(11) 0.0118(8) 0.0215(9) 0.0009(7) 0.0031(8) -0.0005(7)
C10 0.0360(11) 0.0109(7) 0.0197(9) 0.0004(6) 0.0030(8) -0.0014(7)
C11 0.0459(13) 0.0168(9) 0.0257(10) 0.0019(7) 0.0088(9) -0.0025(8)
C12 0.0507(14) 0.0209(9) 0.0239(10) -0.0017(8) 0.0080(9) -0.0011(9)
C13 0.0383(12) 0.0189(9) 0.0250(10) -0.0036(8) 0.0054(8) 0.0023(8)
C14 0.0364(12) 0.0152(8) 0.0266(10) 0.0029(7) -0.0015(8) -0.0036(8)
C15 0.0339(12) 0.0209(9) 0.0360(11) 0.0055(8) 0.0016(9) -0.0053(8)
C16 0.0453(14) 0.0279(10) 0.0380(12) -0.0018(9) 0.0159(10) -0.0069(9)
C18 0.0357(11) 0.0144(8) 0.0230(10) -0.0009(7) 0.0056(8) -0.0012(7)
C17 0.0370(12) 0.0109(8) 0.0245(10) -0.0030(7) 0.0030(8) -0.0001(7)
C19 0.0384(12) 0.0157(8) 0.0213(9) 0.0004(7) 0.0003(8) -0.0006(8)
C20 0.0376(12) 0.0168(8) 0.0315(11) 0.0013(8) -0.0049(9) 0.0000(8)
C21 0.0376(13) 0.0272(10) 0.0382(12) -0.0043(9) 0.0003(10) 0.0042(9)

_geom_special_details            
;
 All esds (except the esd in the dihedral angle between two l.s. planes)
 are estimated using the full covariance matrix.  The cell esds are taken
 into account individually in the estimation of esds in distances, angles
 and torsion angles; correlations between esds in cell parameters are only
 used when they are defined by crystal symmetry.  An approximate (isotropic)
 treatment of cell esds is used for estimating esds involving l.s. planes.
;
loop_
_geom_bond_atom_site_label_1
_geom_bond_atom_site_label_2
_geom_bond_distance
_geom_bond_site_symmetry_2
_geom_bond_publ_flag
O1 C19 1.241(2) . ?
N1 C7 1.450(2) . ?
N1 C10 1.490(2) . ?
N1 C13 1.482(2) . ?
N3 C18 1.151(3) . ?
N2 C17 1.145(2) . ?
N4 H4 0.8800 . ?
N4 C19 1.333(2) . ?
N4 C20 1.457(3) . ?
C1 C2 1.390(3) . ?
C1 C6 1.387(3) . ?
C1 C7 1.520(2) . ?
C2 H2 0.9500 . ?
C2 C3 1.393(2) . ?
C3 H3 0.9500 . ?
C3 C4 1.384(3) . ?
C4 H4A 0.9500 . ?
C4 C5 1.385(3) . ?
C5 H5 0.9500 . ?
C5 C6 1.394(2) . ?
C6 H6 0.9500 . ?
C7 H7 1.0000 . ?
C7 C8 1.563(2) . ?
C8 C9 1.579(2) . ?
C8 C18 1.472(3) . ?
C8 C17 1.480(3) . ?
C9 H9 1.0000 . ?
C9 C10 1.554(2) . ?
C9 C14 1.498(3) . ?
C10 C11 1.542(3) . ?
C10 C19 1.538(3) . ?
C11 H11 1.0000 . ?
C11 C12 1.541(3) . ?
C11 C16 1.527(3) . ?
C12 H12A 0.9900 . ?
C12 H12B 0.9900 . ?
C12 C13 1.536(3) . ?
C13 H13A 0.9900 . ?
C13 H13B 0.9900 . ?
C14 H14 0.9500 . ?
C14 C15 1.324(3) . ?
C15 H15 0.9500 . ?
C15 C16 1.496(3) . ?
C16 H16A 0.9900 . ?
C16 H16B 0.9900 . ?
C20 H20A 0.9900 . ?
C20 H20B 0.9900 . ?
C20 C21 1.510(3) . ?
C21 H21A 0.9800 . ?
C21 H21B 0.9800 . ?
C21 H21C 0.9800 . ?

loop_
_geom_angle_atom_site_label_1
_geom_angle_atom_site_label_2
_geom_angle_atom_site_label_3
_geom_angle
_geom_angle_site_symmetry_1
_geom_angle_site_symmetry_3
_geom_angle_publ_flag
C7 N1 C10 109.64(13) . . ?
C7 N1 C13 115.38(15) . . ?
C13 N1 C10 109.23(13) . . ?
C19 N4 H4 117.9 . . ?
C19 N4 C20 124.22(15) . . ?
C20 N4 H4 117.9 . . ?
C2 C1 C7 121.00(17) . . ?
C6 C1 C2 119.50(16) . . ?
C6 C1 C7 119.50(16) . . ?
C1 C2 H2 120.2 . . ?
C1 C2 C3 119.68(18) . . ?
C3 C2 H2 120.2 . . ?
C2 C3 H3 119.7 . . ?
C4 C3 C2 120.61(19) . . ?
C4 C3 H3 119.7 . . ?
C3 C4 H4A 120.0 . . ?
C3 C4 C5 119.91(17) . . ?
C5 C4 H4A 120.0 . . ?
C4 C5 H5 120.2 . . ?
C4 C5 C6 119.53(19) . . ?
C6 C5 H5 120.2 . . ?
C1 C6 C5 120.77(18) . . ?
C1 C6 H6 119.6 . . ?
C5 C6 H6 119.6 . . ?
N1 C7 C1 114.08(14) . . ?
N1 C7 H7 108.4 . . ?
N1 C7 C8 101.41(14) . . ?
C1 C7 H7 108.4 . . ?
C1 C7 C8 115.86(15) . . ?
C8 C7 H7 108.4 . . ?
C7 C8 C9 101.71(14) . . ?
C18 C8 C7 110.37(15) . . ?
C18 C8 C9 114.02(14) . . ?
C18 C8 C17 108.57(16) . . ?
C17 C8 C7 112.23(14) . . ?
C17 C8 C9 109.89(15) . . ?
C8 C9 H9 109.5 . . ?
C10 C9 C8 101.70(13) . . ?
C10 C9 H9 109.5 . . ?
C14 C9 C8 111.11(15) . . ?
C14 C9 H9 109.5 . . ?
C14 C9 C10 115.28(15) . . ?
N1 C10 C9 106.36(13) . . ?
N1 C10 C11 105.07(14) . . ?
N1 C10 C19 111.06(14) . . ?
C11 C10 C9 117.28(15) . . ?
C19 C10 C9 108.52(14) . . ?
C19 C10 C11 108.49(15) . . ?
C10 C11 H11 110.2 . . ?
C12 C11 C10 100.91(14) . . ?
C12 C11 H11 110.2 . . ?
C16 C11 C10 114.48(17) . . ?
C16 C11 H11 110.2 . . ?
C16 C11 C12 110.60(17) . . ?
C11 C12 H12A 111.2 . . ?
C11 C12 H12B 111.2 . . ?
H12A C12 H12B 109.1 . . ?
C13 C12 C11 103.00(15) . . ?
C13 C12 H12A 111.2 . . ?
C13 C12 H12B 111.2 . . ?
N1 C13 C12 104.53(14) . . ?
N1 C13 H13A 110.8 . . ?
N1 C13 H13B 110.8 . . ?
C12 C13 H13A 110.8 . . ?
C12 C13 H13B 110.8 . . ?
H13A C13 H13B 108.9 . . ?
C9 C14 H14 117.9 . . ?
C15 C14 C9 124.21(18) . . ?
C15 C14 H14 117.9 . . ?
C14 C15 H15 118.2 . . ?
C14 C15 C16 123.62(19) . . ?
C16 C15 H15 118.2 . . ?
C11 C16 H16A 108.6 . . ?
C11 C16 H16B 108.6 . . ?
C15 C16 C11 114.51(17) . . ?
C15 C16 H16A 108.6 . . ?
C15 C16 H16B 108.6 . . ?
H16A C16 H16B 107.6 . . ?
N3 C18 C8 176.7(2) . . ?
N2 C17 C8 176.89(18) . . ?
O1 C19 N4 124.18(18) . . ?
O1 C19 C10 119.14(16) . . ?
N4 C19 C10 116.65(15) . . ?
N4 C20 H20A 109.1 . . ?
N4 C20 H20B 109.1 . . ?
N4 C20 C21 112.49(17) . . ?
H20A C20 H20B 107.8 . . ?
C21 C20 H20A 109.1 . . ?
C21 C20 H20B 109.1 . . ?
C20 C21 H21A 109.5 . . ?
C20 C21 H21B 109.5 . . ?
C20 C21 H21C 109.5 . . ?
H21A C21 H21B 109.5 . . ?
H21A C21 H21C 109.5 . . ?
H21B C21 H21C 109.5 . . ?

loop_
_geom_torsion_atom_site_label_1
_geom_torsion_atom_site_label_2
_geom_torsion_atom_site_label_3
_geom_torsion_atom_site_label_4
_geom_torsion
_geom_torsion_site_symmetry_1
_geom_torsion_site_symmetry_2
_geom_torsion_site_symmetry_3
_geom_torsion_site_symmetry_4
_geom_torsion_publ_flag
N1 C7 C8 C9 43.58(17) . . . . ?
N1 C7 C8 C18 164.95(14) . . . . ?
N1 C7 C8 C17 -73.80(17) . . . . ?
N1 C10 C11 C12 -34.28(19) . . . . ?
N1 C10 C11 C16 84.50(18) . . . . ?
N1 C10 C19 O1 -173.75(16) . . . . ?
N1 C10 C19 N4 8.0(2) . . . . ?
C1 C2 C3 C4 0.3(3) . . . . ?
C1 C7 C8 C9 167.67(15) . . . . ?
C1 C7 C8 C18 -71.0(2) . . . . ?
C1 C7 C8 C17 50.3(2) . . . . ?
C2 C1 C6 C5 -0.3(3) . . . . ?
C2 C1 C7 N1 36.7(2) . . . . ?
C2 C1 C7 C8 -80.5(2) . . . . ?
C2 C3 C4 C5 -0.5(3) . . . . ?
C3 C4 C5 C6 0.4(3) . . . . ?
C4 C5 C6 C1 0.0(3) . . . . ?
C6 C1 C2 C3 0.1(3) . . . . ?
C6 C1 C7 N1 -143.46(17) . . . . ?
C6 C1 C7 C8 99.3(2) . . . . ?
C7 N1 C10 C9 12.11(19) . . . . ?
C7 N1 C10 C11 -112.90(16) . . . . ?
C7 N1 C10 C19 130.00(15) . . . . ?
C7 N1 C13 C12 135.77(16) . . . . ?
C7 C1 C2 C3 179.98(17) . . . . ?
C7 C1 C6 C5 179.87(17) . . . . ?
C7 C8 C9 C10 -35.91(17) . . . . ?
C7 C8 C9 C14 87.28(17) . . . . ?
C8 C9 C10 N1 15.87(18) . . . . ?
C8 C9 C10 C11 133.02(16) . . . . ?
C8 C9 C10 C19 -103.69(15) . . . . ?
C8 C9 C14 C15 -110.6(2) . . . . ?
C9 C10 C11 C12 -152.12(16) . . . . ?
C9 C10 C11 C16 -33.3(2) . . . . ?
C9 C10 C19 O1 -57.2(2) . . . . ?
C9 C10 C19 N4 124.57(17) . . . . ?
C9 C14 C15 C16 0.6(3) . . . . ?
C10 N1 C7 C1 -160.28(15) . . . . ?
C10 N1 C7 C8 -35.00(18) . . . . ?
C10 N1 C13 C12 11.8(2) . . . . ?
C10 C9 C14 C15 4.4(3) . . . . ?
C10 C11 C12 C13 41.2(2) . . . . ?
C10 C11 C16 C15 37.3(2) . . . . ?
C11 C10 C19 O1 71.3(2) . . . . ?
C11 C10 C19 N4 -107.00(18) . . . . ?
C11 C12 C13 N1 -33.3(2) . . . . ?
C12 C11 C16 C15 150.51(17) . . . . ?
C13 N1 C7 C1 75.92(19) . . . . ?
C13 N1 C7 C8 -158.80(14) . . . . ?
C13 N1 C10 C9 139.44(16) . . . . ?
C13 N1 C10 C11 14.44(19) . . . . ?
C13 N1 C10 C19 -102.67(17) . . . . ?
C14 C9 C10 N1 -104.43(16) . . . . ?
C14 C9 C10 C11 12.7(2) . . . . ?
C14 C9 C10 C19 136.01(15) . . . . ?
C14 C15 C16 C11 -22.2(3) . . . . ?
C16 C11 C12 C13 -80.3(2) . . . . ?
C18 C8 C9 C10 -154.70(16) . . . . ?
C18 C8 C9 C14 -31.5(2) . . . . ?
C17 C8 C9 C10 83.16(17) . . . . ?
C17 C8 C9 C14 -153.65(15) . . . . ?
C19 N4 C20 C21 101.7(2) . . . . ?
C19 C10 C11 C12 84.56(17) . . . . ?
C19 C10 C11 C16 -156.65(15) . . . . ?
C20 N4 C19 O1 3.3(3) . . . . ?
C20 N4 C19 C10 -178.55(16) . . . . ?

_shelx_res_file                  
;
TITL testo1 in Pccn
CELL 0.71073 20.862 10.4975 16.6904 90 90 90
ZERR 8 0.0033 0.0017 0.0027 0 0 0
LATT 1
SYMM 0.5-X,0.5-Y,+Z
SYMM 0.5+X,-Y,0.5-Z
SYMM -X,0.5+Y,0.5-Z
SFAC C H N O
UNIT 168 176 32 8

L.S. 4 0 0
PLAN  5
TEMP -173.15
MORE -1
BOND $H
CONF
fmap 2 53
acta 52
OMIT 1 10 6
REM <olex2.extras>
REM <HklSrc "%.\\testo1.hkl">
REM </olex2.extras>

WGHT    0.046100    1.906500
FVAR       0.09376
O1    4    0.501824   -0.055141    0.739236    11.00000    0.04486    0.01439 =
         0.04173    0.00064   -0.01002    0.00139
N1    3    0.399467    0.214310    0.688477    11.00000    0.03319    0.01199 =
         0.01987   -0.00165    0.00157    0.00233
N3    3    0.327337    0.069517    0.436441    11.00000    0.04516    0.02255 =
         0.02764    0.00014    0.00208   -0.00107
N2    3    0.515838    0.160558    0.518893    11.00000    0.03766    0.01801 =
         0.03457   -0.00329    0.00740   -0.00259
N4    3    0.518221    0.159114    0.739781    11.00000    0.03525    0.01326 =
         0.03112    0.00048   -0.00219   -0.00033
AFIX  43
H4    2    0.499735    0.233908    0.734032    11.00000   -1.20000
AFIX   0
C1    1    0.371357    0.357188    0.574483    11.00000    0.03113    0.01323 =
         0.02018   -0.00180    0.00462   -0.00030
C2    1    0.427159    0.428844    0.580726    11.00000    0.03271    0.01581 =
         0.02896   -0.00134    0.00235    0.00148
AFIX  43
H2    2    0.463116    0.396063    0.608917    11.00000   -1.20000
AFIX   0
C3    1    0.430105    0.548968    0.545440    11.00000    0.03734    0.01592 =
         0.03155   -0.00231    0.00490   -0.00396
AFIX  43
H3    2    0.468299    0.597821    0.549508    11.00000   -1.20000
AFIX   0
C4    1    0.377886    0.597800    0.504504    11.00000    0.04668    0.01425 =
         0.02556    0.00277    0.00795   -0.00087
AFIX  43
H4A   2    0.380193    0.680093    0.480998    11.00000   -1.20000
AFIX   0
C5    1    0.322268    0.526505    0.497864    11.00000    0.03987    0.02304 =
         0.02887    0.00459    0.00056    0.00247
AFIX  43
H5    2    0.286386    0.559383    0.469568    11.00000   -1.20000
AFIX   0
C6    1    0.319318    0.406189    0.532990    11.00000    0.03336    0.01927 =
         0.02641    0.00196    0.00189   -0.00235
AFIX  43
H6    2    0.281208    0.357181    0.528452    11.00000   -1.20000
AFIX   0
C7    1    0.366565    0.225781    0.612266    11.00000    0.02934    0.01330 =
         0.02197   -0.00133    0.00217   -0.00022
AFIX  13
H7    2    0.320221    0.205593    0.620803    11.00000   -1.20000
AFIX   0
C8    1    0.397518    0.114434    0.563632    11.00000    0.03119    0.01261 =
         0.02239   -0.00127    0.00333   -0.00110
C9    1    0.397824    0.003415    0.627500    11.00000    0.03254    0.01185 =
         0.02150    0.00086    0.00310   -0.00053
AFIX  13
H9    2    0.434093   -0.056088    0.615924    11.00000   -1.20000
AFIX   0
C10   1    0.411800    0.077377    0.706217    11.00000    0.03601    0.01090 =
         0.01966    0.00041    0.00303   -0.00145
C11   1    0.369454    0.046706    0.779426    11.00000    0.04593    0.01676 =
         0.02568    0.00187    0.00884   -0.00248
AFIX  13
H11   2    0.389548   -0.022310    0.812208    11.00000   -1.20000
AFIX   0
C12   1    0.372071    0.174276    0.824992    11.00000    0.05070    0.02090 =
         0.02386   -0.00167    0.00798   -0.00113
AFIX  23
H12A  2    0.336072    0.181734    0.863354    11.00000   -1.20000
H12B  2    0.413044    0.183647    0.854329    11.00000   -1.20000
AFIX   0
C13   1    0.366396    0.273390    0.757686    11.00000    0.03827    0.01888 =
         0.02498   -0.00361    0.00537    0.00234
AFIX  23
H13A  2    0.320882    0.290729    0.744924    11.00000   -1.20000
H13B  2    0.387442    0.354255    0.773163    11.00000   -1.20000
AFIX   0
C14   1    0.335892   -0.068817    0.626193    11.00000    0.03639    0.01523 =
         0.02665    0.00293   -0.00154   -0.00358
AFIX  43
H14   2    0.326969   -0.120182    0.580678    11.00000   -1.20000
AFIX   0
C15   1    0.292809   -0.065660    0.684385    11.00000    0.03391    0.02086 =
         0.03603    0.00553    0.00156   -0.00532
AFIX  43
H15   2    0.255057   -0.115374    0.678432    11.00000   -1.20000
AFIX   0
C16   1    0.300286    0.011857    0.758992    11.00000    0.04533    0.02788 =
         0.03801   -0.00184    0.01594   -0.00689
AFIX  23
H16A  2    0.281786   -0.036300    0.804448    11.00000   -1.20000
H16B  2    0.275226    0.091374    0.752999    11.00000   -1.20000
AFIX   0
C18   1    0.359249    0.086665    0.491633    11.00000    0.03572    0.01436 =
         0.02300   -0.00089    0.00557   -0.00123
C17   1    0.463967    0.143727    0.538581    11.00000    0.03698    0.01086 =
         0.02450   -0.00303    0.00297   -0.00014
C19   1    0.482288    0.055472    0.729419    11.00000    0.03843    0.01570 =
         0.02130    0.00044    0.00029   -0.00065
C20   1    0.586139    0.156582    0.760016    11.00000    0.03760    0.01676 =
         0.03150    0.00130   -0.00492    0.00000
AFIX  23
H20A  2    0.596974    0.072178    0.782749    11.00000   -1.20000
H20B  2    0.594787    0.221576    0.801615    11.00000   -1.20000
AFIX   0
C21   1    0.628501    0.181894    0.688396    11.00000    0.03757    0.02724 =
         0.03824   -0.00434    0.00025    0.00417
AFIX 137
H21A  2    0.622304    0.114485    0.648520    11.00000   -1.50000
H21B  2    0.673457    0.183237    0.705402    11.00000   -1.50000
H21C  2    0.617231    0.264385    0.664789    11.00000   -1.50000
AFIX   0
HKLF 4

REM  testo1 in Pccn
REM R1 =  0.0503 for    2876 Fo > 4sig(Fo)  and  0.0867 for all    4220 data
REM    236 parameters refined using      0 restraints

END

WGHT      0.0460      1.9373

REM Highest difference peak  0.216,  deepest hole -0.235,  1-sigma level  0.051
Q1    1   0.5626  0.1427  0.5240  11.00000  0.05    0.22
Q2    1   0.3800  0.1660  0.5839  11.00000  0.05    0.21
Q3    1   0.3590 -0.0181  0.6259  11.00000  0.05    0.20
Q4    1   0.4412  0.0639  0.7195  11.00000  0.05    0.20
Q5    1   0.2993  0.1272  0.5607  11.00000  0.05    0.19
;
_shelx_res_checksum              97462
_olex2_submission_special_instructions 'No special instructions were received'
####################################################################### 
# 
# This file contains crystal structure data downloaded from the 
# Cambridge Structural Database (CSD) hosted by the Cambridge 
# Crystallographic Data Centre (CCDC).
# 
# Full information about CCDC data access policies and citation 
# guidelines are available at http://www.ccdc.cam.ac.uk/access/V1 
# 
# Audit and citation data items may have been added by the CCDC. 
# Please retain this information to preserve the provenance of 
# this file and to allow appropriate attribution of the data. 
# 
#######################################################################

data_20a
_database_code_depnum_ccdc_archive 'CCDC 1441500'
_audit_update_record             
;
2015-12-09 deposited with the CCDC.
2016-01-04 downloaded from the CCDC.
;
_audit_creation_date             2015-12-09
_audit_creation_method           
;
Olex2 1.2
(compiled 2015.09.30 svn.r3233 for OlexSys, GUI svn.r5103)
;
_shelxl_version_number           2013-4
_chemical_name_common            ?
_chemical_name_systematic        
;
 ?
;
_chemical_formula_moiety         'C25 H28 N4 O5 S'
_chemical_formula_sum            'C25 H28 N4 O5 S'
_chemical_formula_weight         496.57
_chemical_absolute_configuration .
_chemical_melting_point          ?
loop_
_atom_type_symbol
_atom_type_description
_atom_type_scat_dispersion_real
_atom_type_scat_dispersion_imag
_atom_type_scat_source
C C 0.0033 0.0016 'International Tables Vol C Tables 4.2.6.8 and 6.1.1.4'
H H 0.0000 0.0000 'International Tables Vol C Tables 4.2.6.8 and 6.1.1.4'
N N 0.0061 0.0033 'International Tables Vol C Tables 4.2.6.8 and 6.1.1.4'
O O 0.0106 0.0060 'International Tables Vol C Tables 4.2.6.8 and 6.1.1.4'
S S 0.1246 0.1234 'International Tables Vol C Tables 4.2.6.8 and 6.1.1.4'

_shelx_space_group_comment       
;
The symmetry employed for this shelxl refinement is uniquely defined
by the following loop, which should always be used as a source of
symmetry information in preference to the above space-group names.
They are only intended as comments.
;
_space_group_crystal_system      monoclinic
_space_group_IT_number           7
_space_group_name_H-M_alt        'P 1 c 1'
_space_group_name_Hall           'P -2yc'
loop_
_space_group_symop_operation_xyz
'x, y, z'
'x, -y, z+1/2'

_cell_length_a                   7.4546(4)
_cell_length_b                   18.7124(10)
_cell_length_c                   34.4314(19)
_cell_angle_alpha                90
_cell_angle_beta                 91.776(3)
_cell_angle_gamma                90
_cell_volume                     4800.6(4)
_cell_formula_units_Z            8
_cell_measurement_reflns_used    9984
_cell_measurement_temperature    100(2)
_cell_measurement_theta_max      22.02
_cell_measurement_theta_min      2.26
_shelx_estimated_absorpt_T_max   ?
_shelx_estimated_absorpt_T_min   ?
_exptl_absorpt_coefficient_mu    0.180
_exptl_absorpt_correction_T_max  0.7456
_exptl_absorpt_correction_T_min  0.6494
_exptl_absorpt_correction_type   multi-scan
_exptl_absorpt_process_details   
;
SADABS-2014/5 (Bruker,2014/5) was used for absorption correction.
wR2(int) was 0.0780 before and 0.0700 after correction.
The Ratio of minimum to maximum transmission is 0.8710.
The \l/2 correction factor is 0.00150.
;
_exptl_crystal_colour            colourless
_exptl_crystal_colour_primary    colourless
_exptl_crystal_density_diffrn    1.374
_exptl_crystal_density_meas      ?
_exptl_crystal_density_method    ?
_exptl_crystal_description       block
_exptl_crystal_F_000             2096
_exptl_crystal_size_max          0.35
_exptl_crystal_size_mid          0.2
_exptl_crystal_size_min          0.18
_exptl_special_details           
;
 ?
;
_exptl_transmission_factor_max   ?
_exptl_transmission_factor_min   ?
_diffrn_reflns_av_R_equivalents  0.0971
_diffrn_reflns_av_unetI/netI     0.0742
_diffrn_reflns_Laue_measured_fraction_full 1.000
_diffrn_reflns_Laue_measured_fraction_max 1.000
_diffrn_reflns_limit_h_max       9
_diffrn_reflns_limit_h_min       -9
_diffrn_reflns_limit_k_max       23
_diffrn_reflns_limit_k_min       -23
_diffrn_reflns_limit_l_max       43
_diffrn_reflns_limit_l_min       -43
_diffrn_reflns_number            113630
_diffrn_reflns_point_group_measured_fraction_full 1.000
_diffrn_reflns_point_group_measured_fraction_max 1.000
_diffrn_reflns_theta_full        26.000
_diffrn_reflns_theta_max         26.371
_diffrn_reflns_theta_min         1.088
_diffrn_ambient_temperature      99.98
_diffrn_detector                 'Bruker area detector'
_diffrn_detector_area_resol_mean ?
_diffrn_detector_type            'CCD area detector'
_diffrn_measured_fraction_theta_full 1.000
_diffrn_measured_fraction_theta_max 1.000
_diffrn_measurement_device       'Bruker Apex II kappa CCD area detector'
_diffrn_measurement_device_type  'Bruker Apex II kappa CCD area detector'
_diffrn_measurement_method       '\f and \w scans'
_diffrn_radiation_monochromator  graphite
_diffrn_radiation_type           MoK\a
_diffrn_radiation_wavelength     0.71073
_diffrn_source                   'fine-focus sealed tube'
_diffrn_standards_number         0
_reflns_Friedel_coverage         0.997
_reflns_Friedel_fraction_full    1.000
_reflns_Friedel_fraction_max     1.000
_reflns_number_gt                15856
_reflns_number_total             19637
_reflns_special_details          
;
 Reflections were merged by SHELXL according to the crystal
 class for the calculation of statistics and refinement.
 
 _reflns_Friedel_fraction is defined as the number of unique
 Friedel pairs measured divided by the number that would be
 possible theoretically, ignoring centric projections and
 systematic absences.
;
_reflns_threshold_expression     'I > 2\s(I)'
_computing_cell_refinement       'SAINT v8.34A (Bruker, 2013)'
_computing_data_collection       ?
_computing_data_reduction        'SAINT v8.34A (Bruker, 2013)'
_computing_molecular_graphics    'Olex2 (Dolomanov et al., 2009)'
_computing_publication_material  'Olex2 (Dolomanov et al., 2009)'
_computing_structure_refinement  'XL (Sheldrick, 2008)'
_computing_structure_solution    
;
Superflip (Palatinus & Chapuis, 2007;Palatinus & van der Lee, 2008;
Palatinus et al., 2012)
;
_refine_diff_density_max         0.315
_refine_diff_density_min         -0.399
_refine_diff_density_rms         0.064
_refine_ls_abs_structure_details 
;
 Flack x determined using 6474 quotients [(I+)-(I-)]/[(I+)+(I-)]
 (Parsons and Flack (2004), Acta Cryst. A60, s61).
;
_refine_ls_abs_structure_Flack   0.08(4)
_refine_ls_extinction_coef       .
_refine_ls_extinction_method     none
_refine_ls_goodness_of_fit_ref   1.043
_refine_ls_hydrogen_treatment    constr
_refine_ls_matrix_type           full
_refine_ls_number_parameters     1269
_refine_ls_number_reflns         19637
_refine_ls_number_restraints     2
_refine_ls_R_factor_all          0.0796
_refine_ls_R_factor_gt           0.0585
_refine_ls_restrained_S_all      1.043
_refine_ls_shift/su_max          0.001
_refine_ls_shift/su_mean         0.000
_refine_ls_structure_factor_coef Fsqd
_refine_ls_weighting_details     
'w=1/[\s^2^(Fo^2^)+(0.0293P)^2^+6.7524P] where P=(Fo^2^+2Fc^2^)/3'
_refine_ls_weighting_scheme      calc
_refine_ls_wR_factor_gt          0.1154
_refine_ls_wR_factor_ref         0.1245
_refine_special_details          
;
 ?
;
_olex2_refinement_description    
;
1. Fixed Uiso
 At 1.2 times of:
  All C(H) groups, All C(H,H) groups, All N(H) groups
 At 1.5 times of:
  All C(H,H,H) groups
2.a Ternary CH refined with riding coordinates:
 C8(H8), C10(H10), C13(H13), C58(H58), C60(H60), C63(H63), C33(H33), C35(H35),
 C38(H38), C83(H83), C85(H85), C88(H88)
2.b Secondary CH2 refined with riding coordinates:
 C11(H11A,H11B), C12(H12A,H12B), C14(H14A,H14B), C24(H24A,H24B), C61(H61A,
 H61B), C62(H62A,H62B), C64(H64A,H64B), C74(H74A,H74B), C36(H36A,H36B),
 C37(H37A,H37B), C39(H39A,H39B), C49(H49A,H49B), C86(H86A,H86B), C87(H87A,H87B),
  C89(H89A,H89B), C99(H99A,H99B)
2.c Aromatic/amide H refined with riding coordinates:
 N4(H4), C2(H2), C3(H3), C5(H5), C6(H6), C15(H15), C16(H16), C18(H18),
 C19(H19), C21(H21), C22(H22), N12(H12), C52(H52), C53(H53), C55(H55), C56(H56),
  C65(H65), C66(H66), C68(H68), C69(H69), C71(H71), C72(H72), N8(H8A), C27(H27),
  C28(H28), C30(H30), C31(H31), C40(H40), C41(H41), C43(H43), C44(H44),
 C46(H46), C47(H47), N16(H16A), C77(H77), C78(H78), C80(H80), C81(H81),
 C90(H90), C91(H91), C93(H93), C94(H94), C96(H96), C97(H97)
2.d Idealised Me refined as rotating group:
 C7(H7A,H7B,H7C), C25(H25A,H25B,H25C), C57(H57A,H57B,H57C), C75(H75A,H75B,
 H75C), C32(H32A,H32B,H32C), C50(H50A,H50B,H50C), C82(H82A,H82B,H82C),
 C100(H10A,H10B,H10C)
;
_atom_sites_solution_hydrogens   geom
_atom_sites_solution_primary     ?
_atom_sites_solution_secondary   ?
loop_
_atom_site_label
_atom_site_type_symbol
_atom_site_fract_x
_atom_site_fract_y
_atom_site_fract_z
_atom_site_U_iso_or_equiv
_atom_site_adp_type
_atom_site_occupancy
_atom_site_site_symmetry_order
_atom_site_calc_flag
_atom_site_refinement_flags_posn
_atom_site_refinement_flags_adp
_atom_site_refinement_flags_occupancy
_atom_site_disorder_assembly
_atom_site_disorder_group
S1 S 0.68408(18) 0.84356(8) 0.31340(5) 0.0199(3) Uani 1 1 d . . . . .
O1 O 0.7414(5) 0.7771(2) 0.33074(13) 0.0259(10) Uani 1 1 d . . . . .
O2 O 0.8095(5) 0.9015(2) 0.31010(13) 0.0252(10) Uani 1 1 d . . . . .
O3 O -0.0140(7) 0.6568(3) 0.21606(15) 0.0395(12) Uani 1 1 d . . . . .
O4 O 0.1298(7) 0.5705(2) 0.24494(16) 0.0440(13) Uani 1 1 d . . . . .
O5 O 0.3228(5) 1.0738(2) 0.36378(13) 0.0258(10) Uani 1 1 d . . . . .
N1 N 0.5142(6) 0.8767(2) 0.33633(14) 0.0175(10) Uani 1 1 d . . . . .
N2 N 0.2555(6) 0.8820(2) 0.36883(14) 0.0171(10) Uani 1 1 d . . . . .
N3 N 0.0837(7) 0.6334(3) 0.24245(16) 0.0303(13) Uani 1 1 d . . . . .
N4 N 0.1197(6) 0.9993(3) 0.33478(15) 0.0229(11) Uani 1 1 d . . . . .
H4 H 0.0743 0.9559 0.3350 0.027 Uiso 1 1 calc R . . . .
C1 C 0.5884(7) 0.8255(3) 0.26722(17) 0.0177(12) Uani 1 1 d . . . . .
C2 C 0.5083(8) 0.8826(3) 0.24614(19) 0.0236(14) Uani 1 1 d . . . . .
H2 H 0.5113 0.9299 0.2561 0.028 Uiso 1 1 calc R . . . .
C3 C 0.4259(8) 0.8678(3) 0.21070(18) 0.0239(14) Uani 1 1 d . . . . .
H3 H 0.3733 0.9057 0.1960 0.029 Uiso 1 1 calc R . . . .
C4 C 0.4177(8) 0.7980(4) 0.19582(19) 0.0265(14) Uani 1 1 d . . . . .
C5 C 0.5048(8) 0.7441(4) 0.2164(2) 0.0284(15) Uani 1 1 d . . . . .
H5 H 0.5070 0.6972 0.2059 0.034 Uiso 1 1 calc R . . . .
C6 C 0.5894(7) 0.7575(3) 0.25236(19) 0.0221(13) Uani 1 1 d . . . . .
H6 H 0.6473 0.7199 0.2664 0.026 Uiso 1 1 calc R . . . .
C7 C 0.3155(10) 0.7822(4) 0.1581(2) 0.0401(18) Uani 1 1 d . . . . .
H7A H 0.1921 0.7998 0.1598 0.060 Uiso 1 1 calc GR . . . .
H7B H 0.3139 0.7305 0.1535 0.060 Uiso 1 1 calc GR . . . .
H7C H 0.3743 0.8062 0.1366 0.060 Uiso 1 1 calc GR . . . .
C8 C 0.3824(7) 0.8289(3) 0.35486(17) 0.0159(12) Uani 1 1 d . . . . .
H8 H 0.4402 0.8023 0.3771 0.019 Uiso 1 1 calc R . . . .
C9 C 0.3505(7) 0.9494(3) 0.37859(17) 0.0154(12) Uani 1 1 d . . . . .
C10 C 0.5399(7) 0.9421(3) 0.36155(17) 0.0172(12) Uani 1 1 d . . . . .
H10 H 0.5628 0.9843 0.3446 0.021 Uiso 1 1 calc R . . . .
C11 C 0.1531(8) 0.8592(3) 0.40311(18) 0.0222(13) Uani 1 1 d . . . . .
H11A H 0.2118 0.8179 0.4162 0.027 Uiso 1 1 calc R . . . .
H11B H 0.0287 0.8458 0.3953 0.027 Uiso 1 1 calc R . . . .
C12 C 0.1546(8) 0.9246(3) 0.42981(19) 0.0223(13) Uani 1 1 d . . . . .
H12A H 0.1422 0.9106 0.4573 0.027 Uiso 1 1 calc R . . . .
H12B H 0.0576 0.9584 0.4223 0.027 Uiso 1 1 calc R . . . .
C13 C 0.3415(7) 0.9569(3) 0.42283(18) 0.0202(13) Uani 1 1 d . . . . .
H13 H 0.3418 1.0087 0.4300 0.024 Uiso 1 1 calc R . . . .
C14 C 0.4892(8) 0.9179(3) 0.44629(19) 0.0236(13) Uani 1 1 d . . . . .
H14A H 0.4954 0.9374 0.4730 0.028 Uiso 1 1 calc R . . . .
H14B H 0.4579 0.8666 0.4480 0.028 Uiso 1 1 calc R . . . .
C15 C 0.6673(8) 0.9250(3) 0.42891(19) 0.0235(14) Uani 1 1 d . . . . .
H15 H 0.7708 0.9217 0.4456 0.028 Uiso 1 1 calc R . . . .
C16 C 0.6909(7) 0.9355(3) 0.39143(18) 0.0210(13) Uani 1 1 d . . . . .
H16 H 0.8104 0.9393 0.3828 0.025 Uiso 1 1 calc R . . . .
C17 C 0.2944(7) 0.7780(3) 0.32618(17) 0.0174(12) Uani 1 1 d . . . . .
C18 C 0.1876(7) 0.8024(3) 0.29499(18) 0.0189(12) Uani 1 1 d . . . . .
H18 H 0.1642 0.8521 0.2924 0.023 Uiso 1 1 calc R . . . .
C19 C 0.1153(7) 0.7556(3) 0.26791(18) 0.0198(13) Uani 1 1 d . . . . .
H19 H 0.0440 0.7725 0.2465 0.024 Uiso 1 1 calc R . . . .
C20 C 0.1490(8) 0.6832(3) 0.27272(18) 0.0206(13) Uani 1 1 d . . . . .
C21 C 0.2457(8) 0.6571(3) 0.30408(18) 0.0224(13) Uani 1 1 d . . . . .
H21 H 0.2612 0.6070 0.3073 0.027 Uiso 1 1 calc R . . . .
C22 C 0.3213(7) 0.7044(3) 0.33117(18) 0.0190(12) Uani 1 1 d . . . . .
H22 H 0.3904 0.6869 0.3528 0.023 Uiso 1 1 calc R . . . .
C23 C 0.2602(8) 1.0132(3) 0.35799(18) 0.0208(13) Uani 1 1 d . . . . .
C24 C 0.0356(8) 1.0525(3) 0.30873(19) 0.0259(14) Uani 1 1 d . . . . .
H24A H 0.0465 1.1004 0.3207 0.031 Uiso 1 1 calc R . . . .
H24B H -0.0937 1.0414 0.3051 0.031 Uiso 1 1 calc R . . . .
C25 C 0.1222(9) 1.0532(4) 0.2697(2) 0.0353(17) Uani 1 1 d . . . . .
H25A H 0.0515 1.0833 0.2517 0.053 Uiso 1 1 calc GR . . . .
H25B H 0.1272 1.0044 0.2595 0.053 Uiso 1 1 calc GR . . . .
H25C H 0.2442 1.0724 0.2727 0.053 Uiso 1 1 calc GR . . . .
S3 S 1.16763(18) 0.61555(8) 0.55780(4) 0.0201(3) Uani 1 1 d . . . . .
O11 O 1.2251(5) 0.5488(2) 0.54167(12) 0.0248(10) Uani 1 1 d . . . . .
O12 O 1.2943(5) 0.6733(2) 0.56150(12) 0.0239(10) Uani 1 1 d . . . . .
O13 O 0.5780(7) 0.3429(3) 0.61533(16) 0.0444(13) Uani 1 1 d . . . . .
O14 O 0.4617(7) 0.4315(3) 0.64633(15) 0.0413(13) Uani 1 1 d . . . . .
O15 O 0.8310(6) 0.8416(2) 0.50350(13) 0.0279(10) Uani 1 1 d . . . . .
N9 N 0.9957(6) 0.6485(3) 0.53198(14) 0.0171(10) Uani 1 1 d . . . . .
N10 N 0.7411(6) 0.6517(2) 0.49476(14) 0.0172(10) Uani 1 1 d . . . . .
N11 N 0.5467(7) 0.4070(3) 0.61942(17) 0.0311(13) Uani 1 1 d . . . . .
N12 N 0.6140(6) 0.7706(3) 0.52698(16) 0.0246(12) Uani 1 1 d . . . . .
H12 H 0.5642 0.7280 0.5258 0.030 Uiso 1 1 calc R . . . .
C51 C 1.0751(7) 0.5983(3) 0.60317(17) 0.0188(12) Uani 1 1 d . . . . .
C52 C 1.0719(8) 0.5291(3) 0.61711(19) 0.0238(14) Uani 1 1 d . . . . .
H52 H 1.1243 0.4914 0.6028 0.029 Uiso 1 1 calc R . . . .
C53 C 0.9919(8) 0.5150(4) 0.65205(19) 0.0264(14) Uani 1 1 d . . . . .
H53 H 0.9925 0.4677 0.6621 0.032 Uiso 1 1 calc R . . . .
C54 C 0.9105(8) 0.5697(3) 0.67257(18) 0.0241(14) Uani 1 1 d . . . . .
C55 C 0.9196(8) 0.6396(3) 0.65858(19) 0.0240(13) Uani 1 1 d . . . . .
H55 H 0.8683 0.6774 0.6729 0.029 Uiso 1 1 calc R . . . .
C56 C 1.0020(8) 0.6546(3) 0.62411(18) 0.0226(13) Uani 1 1 d . . . . .
H56 H 1.0089 0.7023 0.6148 0.027 Uiso 1 1 calc R . . . .
C57 C 0.8167(9) 0.5528(4) 0.70949(19) 0.0329(16) Uani 1 1 d . . . . .
H57A H 0.7620 0.5053 0.7074 0.049 Uiso 1 1 calc GR . . . .
H57B H 0.7232 0.5886 0.7137 0.049 Uiso 1 1 calc GR . . . .
H57C H 0.9039 0.5536 0.7314 0.049 Uiso 1 1 calc GR . . . .
C58 C 0.8659(7) 0.5998(3) 0.51272(18) 0.0168(12) Uani 1 1 d . . . . .
H58 H 0.9263 0.5719 0.4921 0.020 Uiso 1 1 calc R . . . .
C59 C 0.8418(7) 0.7175(3) 0.48580(17) 0.0157(12) Uani 1 1 d . . . . .
C60 C 1.0320(7) 0.7072(3) 0.50366(18) 0.0181(12) Uani 1 1 d . . . . .
H60 H 1.0706 0.7514 0.5179 0.022 Uiso 1 1 calc R . . . .
C61 C 0.6415(8) 0.6273(3) 0.45957(17) 0.0200(13) Uani 1 1 d . . . . .
H61A H 0.5198 0.6106 0.4659 0.024 Uiso 1 1 calc R . . . .
H61B H 0.7060 0.5882 0.4466 0.024 Uiso 1 1 calc R . . . .
C62 C 0.6324(8) 0.6947(3) 0.43386(18) 0.0198(13) Uani 1 1 d . . . . .
H62A H 0.6127 0.6824 0.4061 0.024 Uiso 1 1 calc R . . . .
H62B H 0.5368 0.7277 0.4420 0.024 Uiso 1 1 calc R . . . .
C63 C 0.8202(7) 0.7268(3) 0.44166(17) 0.0174(12) Uani 1 1 d . . . . .
H63 H 0.8203 0.7787 0.4348 0.021 Uiso 1 1 calc R . . . .
C64 C 0.9577(8) 0.6866(3) 0.41781(18) 0.0216(13) Uani 1 1 d . . . . .
H64A H 0.9096 0.6384 0.4117 0.026 Uiso 1 1 calc R . . . .
H64B H 0.9714 0.7120 0.3929 0.026 Uiso 1 1 calc R . . . .
C65 C 1.1401(8) 0.6783(3) 0.43715(18) 0.0215(13) Uani 1 1 d . . . . .
H65 H 1.2383 0.6665 0.4214 0.026 Uiso 1 1 calc R . . . .
C66 C 1.1710(7) 0.6867(3) 0.47490(18) 0.0213(13) Uani 1 1 d . . . . .
H66 H 1.2902 0.6791 0.4846 0.026 Uiso 1 1 calc R . . . .
C67 C 0.7730(7) 0.5493(3) 0.53991(16) 0.0166(12) Uani 1 1 d . . . . .
C68 C 0.7845(8) 0.4757(3) 0.53393(17) 0.0208(13) Uani 1 1 d . . . . .
H68 H 0.8467 0.4578 0.5123 0.025 Uiso 1 1 calc R . . . .
C69 C 0.7057(8) 0.4289(3) 0.55933(18) 0.0240(14) Uani 1 1 d . . . . .
H69 H 0.7116 0.3787 0.5553 0.029 Uiso 1 1 calc R . . . .
C70 C 0.6184(8) 0.4568(3) 0.59058(18) 0.0220(13) Uani 1 1 d . . . . .
C71 C 0.5992(7) 0.5293(3) 0.59640(18) 0.0220(13) Uani 1 1 d . . . . .
H71 H 0.5343 0.5469 0.6177 0.026 Uiso 1 1 calc R . . . .
C72 C 0.6765(7) 0.5759(3) 0.57056(17) 0.0177(12) Uani 1 1 d . . . . .
H72 H 0.6636 0.6260 0.5738 0.021 Uiso 1 1 calc R . . . .
C73 C 0.7586(8) 0.7826(3) 0.50645(18) 0.0198(13) Uani 1 1 d . . . . .
C74 C 0.5329(9) 0.8257(4) 0.5518(2) 0.0358(17) Uani 1 1 d . . . . .
H74A H 0.4052 0.8139 0.5557 0.043 Uiso 1 1 calc R . . . .
H74B H 0.5382 0.8728 0.5387 0.043 Uiso 1 1 calc R . . . .
C75 C 0.6328(10) 0.8293(4) 0.5910(2) 0.0405(19) Uani 1 1 d . . . . .
H75A H 0.7559 0.8458 0.5873 0.061 Uiso 1 1 calc GR . . . .
H75B H 0.6356 0.7817 0.6029 0.061 Uiso 1 1 calc GR . . . .
H75C H 0.5714 0.8627 0.6080 0.061 Uiso 1 1 calc GR . . . .
S2 S 0.09514(17) 0.35440(8) 0.31461(4) 0.0170(3) Uani 1 1 d . . . . .
O6 O 0.0322(5) 0.2877(2) 0.33053(12) 0.0226(9) Uani 1 1 d . . . . .
O7 O -0.0282(5) 0.4142(2) 0.31200(12) 0.0223(9) Uani 1 1 d . . . . .
O8 O 0.7913(7) 0.1825(3) 0.21634(16) 0.0475(14) Uani 1 1 d . . . . .
O9 O 0.6823(7) 0.0890(3) 0.24411(15) 0.0418(13) Uani 1 1 d . . . . .
O10 O 0.4466(5) 0.5710(2) 0.37864(12) 0.0208(9) Uani 1 1 d . . . . .
N5 N 0.2707(6) 0.3848(2) 0.34002(13) 0.0153(10) Uani 1 1 d . . . . .
N6 N 0.5260(6) 0.3788(2) 0.37821(14) 0.0142(10) Uani 1 1 d . . . . .
N7 N 0.7097(7) 0.1541(3) 0.24238(17) 0.0317(13) Uani 1 1 d . . . . .
N8 N 0.6729(6) 0.5031(2) 0.35573(14) 0.0196(11) Uani 1 1 d . . . . .
H8A H 0.7216 0.4603 0.3554 0.024 Uiso 1 1 calc R . . . .
C26 C 0.1817(7) 0.3373(3) 0.26853(17) 0.0162(12) Uani 1 1 d . . . . .
C27 C 0.2505(7) 0.3935(3) 0.24766(17) 0.0197(13) Uani 1 1 d . . . . .
H27 H 0.2459 0.4409 0.2574 0.024 Uiso 1 1 calc R . . . .
C28 C 0.3266(8) 0.3795(3) 0.21202(18) 0.0227(13) Uani 1 1 d . . . . .
H28 H 0.3745 0.4176 0.1974 0.027 Uiso 1 1 calc R . . . .
C29 C 0.3328(8) 0.3098(3) 0.19773(18) 0.0235(14) Uani 1 1 d . . . . .
C30 C 0.2571(8) 0.2542(3) 0.21908(17) 0.0221(13) Uani 1 1 d . . . . .
H30 H 0.2573 0.2069 0.2091 0.027 Uiso 1 1 calc R . . . .
C31 C 0.1821(7) 0.2681(3) 0.25452(17) 0.0190(12) Uani 1 1 d . . . . .
H31 H 0.1315 0.2304 0.2691 0.023 Uiso 1 1 calc R . . . .
C32 C 0.4258(9) 0.2928(4) 0.16057(18) 0.0288(15) Uani 1 1 d . . . . .
H32A H 0.4427 0.3369 0.1458 0.043 Uiso 1 1 calc GR . . . .
H32B H 0.3523 0.2593 0.1450 0.043 Uiso 1 1 calc GR . . . .
H32C H 0.5430 0.2711 0.1667 0.043 Uiso 1 1 calc GR . . . .
C33 C 0.3977(7) 0.3320(3) 0.35784(16) 0.0146(11) Uani 1 1 d . . . . .
H33 H 0.3344 0.3013 0.3769 0.017 Uiso 1 1 calc R . . . .
C34 C 0.4314(7) 0.4453(3) 0.38996(17) 0.0162(12) Uani 1 1 d . . . . .
C35 C 0.2391(7) 0.4389(3) 0.37082(16) 0.0168(12) Uani 1 1 d . . . . .
H35 H 0.2066 0.4854 0.3582 0.020 Uiso 1 1 calc R . . . .
C36 C 0.6022(7) 0.3457(3) 0.41448(16) 0.0191(12) Uani 1 1 d . . . . .
H36A H 0.7273 0.3618 0.4195 0.023 Uiso 1 1 calc R . . . .
H36B H 0.6011 0.2930 0.4124 0.023 Uiso 1 1 calc R . . . .
C37 C 0.4824(8) 0.3705(3) 0.44672(17) 0.0193(12) Uani 1 1 d . . . . .
H37A H 0.5464 0.3686 0.4723 0.023 Uiso 1 1 calc R . . . .
H37B H 0.3722 0.3411 0.4477 0.023 Uiso 1 1 calc R . . . .
C38 C 0.4389(7) 0.4472(3) 0.43501(17) 0.0180(12) Uani 1 1 d . . . . .
H38 H 0.5416 0.4782 0.4437 0.022 Uiso 1 1 calc R . . . .
C39 C 0.2661(8) 0.4767(3) 0.45272(18) 0.0219(13) Uani 1 1 d . . . . .
H39A H 0.2717 0.4701 0.4813 0.026 Uiso 1 1 calc R . . . .
H39B H 0.2557 0.5285 0.4472 0.026 Uiso 1 1 calc R . . . .
C40 C 0.1054(8) 0.4384(3) 0.43572(18) 0.0217(13) Uani 1 1 d . . . . .
H40 H 0.0082 0.4277 0.4519 0.026 Uiso 1 1 calc R . . . .
C41 C 0.0953(8) 0.4192(3) 0.39883(18) 0.0205(13) Uani 1 1 d . . . . .
H41 H -0.0053 0.3922 0.3896 0.025 Uiso 1 1 calc R . . . .
C42 C 0.4880(7) 0.2858(3) 0.32807(17) 0.0153(12) Uani 1 1 d . . . . .
C43 C 0.5934(7) 0.3157(3) 0.29963(17) 0.0186(12) Uani 1 1 d . . . . .
H43 H 0.6149 0.3657 0.2995 0.022 Uiso 1 1 calc R . . . .
C44 C 0.6672(8) 0.2726(3) 0.27157(18) 0.0221(13) Uani 1 1 d . . . . .
H44 H 0.7366 0.2927 0.2516 0.027 Uiso 1 1 calc R . . . .
C45 C 0.6376(8) 0.1998(3) 0.27321(17) 0.0196(13) Uani 1 1 d . . . . .
C46 C 0.5411(8) 0.1681(3) 0.30194(18) 0.0241(14) Uani 1 1 d . . . . .
H46 H 0.5274 0.1177 0.3029 0.029 Uiso 1 1 calc R . . . .
C47 C 0.4639(8) 0.2120(3) 0.32964(17) 0.0196(12) Uani 1 1 d . . . . .
H47 H 0.3949 0.1915 0.3496 0.024 Uiso 1 1 calc R . . . .
C48 C 0.5181(7) 0.5117(3) 0.37357(16) 0.0151(12) Uani 1 1 d . . . . .
C49 C 0.7649(9) 0.5617(3) 0.3367(2) 0.0299(16) Uani 1 1 d . . . . .
H49A H 0.8963 0.5553 0.3401 0.036 Uiso 1 1 calc R . . . .
H49B H 0.7324 0.6075 0.3491 0.036 Uiso 1 1 calc R . . . .
C50 C 0.7150(11) 0.5647(4) 0.2940(2) 0.047(2) Uani 1 1 d . . . . .
H50A H 0.7794 0.6041 0.2819 0.070 Uiso 1 1 calc GR . . . .
H50B H 0.5854 0.5724 0.2907 0.070 Uiso 1 1 calc GR . . . .
H50C H 0.7476 0.5195 0.2817 0.070 Uiso 1 1 calc GR . . . .
S4 S 0.57849(17) 0.11538(8) 0.53773(4) 0.0178(3) Uani 1 1 d . . . . .
O16 O 0.5256(5) 0.0460(2) 0.52344(12) 0.0233(10) Uani 1 1 d . . . . .
O17 O 0.4507(5) 0.1734(2) 0.53463(13) 0.0243(10) Uani 1 1 d . . . . .
O18 O 1.2088(8) -0.1323(3) 0.62990(17) 0.0556(16) Uani 1 1 d . . . . .
O19 O 1.2899(8) -0.0338(3) 0.65924(17) 0.0576(16) Uani 1 1 d . . . . .
O20 O 0.8851(5) 0.3302(2) 0.49467(12) 0.0213(9) Uani 1 1 d . . . . .
N13 N 0.7584(6) 0.1455(2) 0.51652(14) 0.0161(10) Uani 1 1 d . . . . .
N14 N 1.0295(6) 0.1459(2) 0.48904(14) 0.0141(10) Uani 1 1 d . . . . .
N15 N 1.2208(8) -0.0662(4) 0.63169(19) 0.0398(16) Uani 1 1 d . . . . .
N16 N 1.1353(6) 0.2731(3) 0.51752(15) 0.0232(12) Uani 1 1 d . . . . .
H16A H 1.2012 0.2343 0.5157 0.028 Uiso 1 1 calc R . . . .
C76 C 0.6558(7) 0.1059(3) 0.58610(17) 0.0176(12) Uani 1 1 d . . . . .
C77 C 0.6607(8) 0.0385(3) 0.60319(18) 0.0222(13) Uani 1 1 d . . . . .
H77 H 0.6142 -0.0019 0.5896 0.027 Uiso 1 1 calc R . . . .
C78 C 0.7341(8) 0.0316(3) 0.64023(18) 0.0249(14) Uani 1 1 d . . . . .
H78 H 0.7377 -0.0143 0.6520 0.030 Uiso 1 1 calc R . . . .
C79 C 0.8033(8) 0.0898(3) 0.66092(18) 0.0242(14) Uani 1 1 d . . . . .
C80 C 0.7905(8) 0.1570(3) 0.64357(19) 0.0268(14) Uani 1 1 d . . . . .
H80 H 0.8328 0.1977 0.6576 0.032 Uiso 1 1 calc R . . . .
C81 C 0.7182(8) 0.1657(3) 0.60682(18) 0.0218(13) Uani 1 1 d . . . . .
H81 H 0.7104 0.2120 0.5955 0.026 Uiso 1 1 calc R . . . .
C82 C 0.8951(9) 0.0796(4) 0.7001(2) 0.0379(18) Uani 1 1 d . . . . .
H82A H 0.8427 0.0383 0.7131 0.057 Uiso 1 1 calc GR . . . .
H82B H 0.8789 0.1225 0.7159 0.057 Uiso 1 1 calc GR . . . .
H82C H 1.0235 0.0712 0.6967 0.057 Uiso 1 1 calc GR . . . .
C83 C 0.9040(7) 0.0957(3) 0.50592(17) 0.0167(12) Uani 1 1 d . . . . .
H83 H 0.8583 0.0619 0.4854 0.020 Uiso 1 1 calc R . . . .
C84 C 0.9294(7) 0.2086(3) 0.47379(17) 0.0160(12) Uani 1 1 d . . . . .
C85 C 0.7311(7) 0.1915(3) 0.48083(17) 0.0176(12) Uani 1 1 d . . . . .
H85 H 0.6632 0.2359 0.4871 0.021 Uiso 1 1 calc R . . . .
C86 C 1.1437(7) 0.1179(3) 0.45868(16) 0.0170(12) Uani 1 1 d . . . . .
H86A H 1.0812 0.0802 0.4433 0.020 Uiso 1 1 calc R . . . .
H86B H 1.2572 0.0984 0.4699 0.020 Uiso 1 1 calc R . . . .
C87 C 1.1780(7) 0.1835(3) 0.43395(18) 0.0203(13) Uani 1 1 d . . . . .
H87A H 1.2201 0.1700 0.4080 0.024 Uiso 1 1 calc R . . . .
H87B H 1.2669 0.2158 0.4467 0.024 Uiso 1 1 calc R . . . .
C88 C 0.9906(7) 0.2178(3) 0.43134(16) 0.0177(12) Uani 1 1 d . . . . .
H88 H 1.0010 0.2697 0.4249 0.021 Uiso 1 1 calc R . . . .
C89 C 0.8744(8) 0.1792(3) 0.39982(18) 0.0227(13) Uani 1 1 d . . . . .
H89A H 0.8457 0.2139 0.3788 0.027 Uiso 1 1 calc R . . . .
H89B H 0.9477 0.1408 0.3885 0.027 Uiso 1 1 calc R . . . .
C90 C 0.7013(7) 0.1467(3) 0.41261(18) 0.0214(13) Uani 1 1 d . . . . .
H90 H 0.6314 0.1207 0.3939 0.026 Uiso 1 1 calc R . . . .
C91 C 0.6402(7) 0.1518(3) 0.44789(18) 0.0201(13) Uani 1 1 d . . . . .
H91 H 0.5302 0.1285 0.4529 0.024 Uiso 1 1 calc R . . . .
C92 C 0.9907(7) 0.0537(3) 0.53922(17) 0.0164(12) Uani 1 1 d . . . . .
C93 C 0.9804(8) -0.0201(3) 0.53860(18) 0.0204(13) Uani 1 1 d . . . . .
H93 H 0.9200 -0.0436 0.5175 0.025 Uiso 1 1 calc R . . . .
C94 C 1.0573(8) -0.0598(3) 0.56848(19) 0.0261(15) Uani 1 1 d . . . . .
H94 H 1.0503 -0.1105 0.5683 0.031 Uiso 1 1 calc R . . . .
C95 C 1.1449(8) -0.0243(3) 0.59872(19) 0.0234(14) Uani 1 1 d . . . . .
C96 C 1.1616(8) 0.0493(3) 0.59968(18) 0.0250(14) Uani 1 1 d . . . . .
H96 H 1.2251 0.0724 0.6205 0.030 Uiso 1 1 calc R . . . .
C97 C 1.0832(7) 0.0885(3) 0.56942(17) 0.0176(12) Uani 1 1 d . . . . .
H97 H 1.0927 0.1391 0.5693 0.021 Uiso 1 1 calc R . . . .
C98 C 0.9799(7) 0.2764(3) 0.49700(17) 0.0182(12) Uani 1 1 d . . . . .
C99 C 1.1997(9) 0.3306(4) 0.5425(2) 0.0333(17) Uani 1 1 d . . . . .
H99A H 1.1650 0.3770 0.5307 0.040 Uiso 1 1 calc R . . . .
H99B H 1.3324 0.3287 0.5446 0.040 Uiso 1 1 calc R . . . .
C100 C 1.1244(11) 0.3254(4) 0.5824(2) 0.0410(19) Uani 1 1 d . . . . .
H10A H 0.9947 0.3340 0.5808 0.061 Uiso 1 1 calc GR . . . .
H10B H 1.1818 0.3612 0.5994 0.061 Uiso 1 1 calc GR . . . .
H10C H 1.1476 0.2776 0.5930 0.061 Uiso 1 1 calc GR . . . .

loop_
_atom_site_aniso_label
_atom_site_aniso_U_11
_atom_site_aniso_U_22
_atom_site_aniso_U_33
_atom_site_aniso_U_23
_atom_site_aniso_U_13
_atom_site_aniso_U_12
S1 0.0108(7) 0.0215(8) 0.0276(8) -0.0010(7) 0.0015(6) 0.0018(6)
O1 0.018(2) 0.025(2) 0.035(3) 0.004(2) -0.0013(18) 0.0112(18)
O2 0.014(2) 0.027(2) 0.035(3) -0.005(2) 0.0052(18) -0.0046(18)
O3 0.042(3) 0.036(3) 0.040(3) -0.006(2) -0.014(2) -0.003(2)
O4 0.052(3) 0.016(2) 0.063(4) -0.013(2) -0.009(3) 0.001(2)
O5 0.022(2) 0.014(2) 0.041(3) -0.0007(19) -0.0016(19) -0.0034(17)
N1 0.011(2) 0.016(2) 0.026(3) -0.002(2) 0.004(2) -0.0039(19)
N2 0.011(2) 0.011(2) 0.030(3) -0.002(2) 0.004(2) -0.0026(18)
N3 0.034(3) 0.026(3) 0.031(3) -0.009(3) -0.001(3) -0.007(2)
N4 0.016(2) 0.013(2) 0.038(3) 0.002(2) -0.005(2) 0.000(2)
C1 0.009(3) 0.021(3) 0.023(3) 0.002(3) 0.005(2) 0.000(2)
C2 0.018(3) 0.016(3) 0.037(4) -0.002(3) 0.004(3) 0.001(2)
C3 0.019(3) 0.023(3) 0.030(4) 0.001(3) 0.002(3) 0.005(3)
C4 0.016(3) 0.037(4) 0.027(4) -0.005(3) 0.001(3) -0.001(3)
C5 0.018(3) 0.030(4) 0.037(4) -0.007(3) 0.006(3) 0.003(3)
C6 0.013(3) 0.022(3) 0.032(4) 0.000(3) 0.003(3) 0.000(2)
C7 0.031(4) 0.052(5) 0.036(4) -0.011(4) -0.006(3) 0.001(3)
C8 0.011(3) 0.014(3) 0.022(3) 0.001(2) 0.005(2) -0.002(2)
C9 0.010(3) 0.010(3) 0.026(3) -0.002(2) 0.000(2) -0.001(2)
C10 0.011(3) 0.015(3) 0.025(3) -0.001(2) 0.000(2) 0.000(2)
C11 0.020(3) 0.016(3) 0.031(4) 0.002(3) 0.007(3) -0.002(2)
C12 0.016(3) 0.017(3) 0.035(4) -0.005(3) 0.007(3) 0.000(2)
C13 0.013(3) 0.015(3) 0.033(4) -0.005(3) 0.005(2) 0.002(2)
C14 0.019(3) 0.022(3) 0.029(4) -0.002(3) -0.001(3) 0.005(3)
C15 0.016(3) 0.020(3) 0.034(4) -0.006(3) -0.006(3) 0.004(2)
C16 0.010(3) 0.021(3) 0.032(4) -0.006(3) -0.002(2) -0.003(2)
C17 0.015(3) 0.015(3) 0.022(3) 0.000(2) 0.005(2) -0.003(2)
C18 0.011(3) 0.014(3) 0.032(4) 0.001(2) 0.003(2) 0.000(2)
C19 0.013(3) 0.020(3) 0.026(3) 0.000(3) -0.001(2) 0.002(2)
C20 0.016(3) 0.017(3) 0.029(3) -0.004(3) 0.000(2) -0.006(2)
C21 0.022(3) 0.014(3) 0.031(4) 0.001(3) 0.001(3) -0.004(2)
C22 0.014(3) 0.019(3) 0.024(3) 0.001(2) 0.001(2) 0.001(2)
C23 0.016(3) 0.016(3) 0.030(3) 0.001(3) 0.002(2) 0.001(2)
C24 0.019(3) 0.020(3) 0.038(4) 0.008(3) -0.008(3) 0.003(2)
C25 0.032(4) 0.035(4) 0.038(4) 0.001(3) -0.012(3) 0.006(3)
S3 0.0130(7) 0.0247(8) 0.0225(8) -0.0035(7) -0.0007(6) 0.0008(6)
O11 0.018(2) 0.027(2) 0.029(3) -0.0098(19) 0.0012(18) 0.0066(18)
O12 0.014(2) 0.031(2) 0.027(2) -0.002(2) -0.0008(17) -0.0071(18)
O13 0.059(3) 0.023(3) 0.052(3) 0.006(2) 0.019(3) -0.006(2)
O14 0.041(3) 0.042(3) 0.041(3) 0.005(2) 0.020(2) -0.002(2)
O15 0.029(2) 0.015(2) 0.040(3) -0.004(2) 0.002(2) -0.0037(18)
N9 0.013(2) 0.017(2) 0.021(3) -0.002(2) -0.0043(19) -0.0053(19)
N10 0.015(2) 0.014(2) 0.022(3) 0.001(2) -0.004(2) -0.0013(19)
N11 0.025(3) 0.029(3) 0.040(4) 0.003(3) 0.006(3) -0.008(2)
N12 0.013(2) 0.016(3) 0.045(3) -0.007(2) 0.005(2) -0.001(2)
C51 0.014(3) 0.024(3) 0.018(3) -0.001(2) -0.003(2) -0.001(2)
C52 0.020(3) 0.023(3) 0.028(4) -0.004(3) -0.002(3) 0.005(3)
C53 0.025(3) 0.027(3) 0.028(4) 0.004(3) -0.005(3) -0.001(3)
C54 0.017(3) 0.036(4) 0.019(3) -0.001(3) -0.004(2) -0.001(3)
C55 0.022(3) 0.025(3) 0.025(3) -0.007(3) -0.004(3) 0.005(3)
C56 0.017(3) 0.023(3) 0.027(3) -0.003(3) -0.002(2) 0.005(3)
C57 0.028(4) 0.048(4) 0.023(4) 0.004(3) 0.001(3) -0.002(3)
C58 0.010(3) 0.013(3) 0.027(3) -0.006(2) -0.004(2) 0.000(2)
C59 0.013(3) 0.012(3) 0.022(3) -0.002(2) -0.004(2) -0.002(2)
C60 0.009(3) 0.016(3) 0.030(3) 0.000(2) 0.000(2) -0.001(2)
C61 0.016(3) 0.018(3) 0.025(3) -0.002(3) -0.003(2) -0.004(2)
C62 0.019(3) 0.014(3) 0.026(3) 0.001(2) -0.004(2) -0.002(2)
C63 0.018(3) 0.013(3) 0.021(3) -0.002(2) -0.001(2) -0.004(2)
C64 0.019(3) 0.020(3) 0.026(3) -0.002(3) 0.002(3) 0.000(2)
C65 0.015(3) 0.018(3) 0.032(4) 0.000(3) 0.004(3) 0.000(2)
C66 0.009(3) 0.022(3) 0.033(4) 0.005(3) 0.002(2) -0.001(2)
C67 0.013(3) 0.020(3) 0.017(3) -0.003(2) -0.004(2) -0.002(2)
C68 0.020(3) 0.021(3) 0.022(3) -0.003(3) 0.003(2) -0.004(2)
C69 0.027(3) 0.017(3) 0.028(4) -0.006(3) -0.002(3) -0.006(3)
C70 0.019(3) 0.020(3) 0.028(3) 0.007(3) 0.002(3) -0.005(2)
C71 0.012(3) 0.029(3) 0.025(3) 0.000(3) 0.003(2) 0.002(2)
C72 0.010(3) 0.018(3) 0.025(3) -0.003(2) 0.001(2) 0.000(2)
C73 0.017(3) 0.015(3) 0.027(3) -0.005(2) -0.006(2) -0.001(2)
C74 0.025(4) 0.032(4) 0.051(5) -0.013(3) 0.012(3) -0.001(3)
C75 0.054(5) 0.037(4) 0.032(4) -0.004(3) 0.018(4) -0.007(4)
S2 0.0107(7) 0.0184(7) 0.0218(8) -0.0004(6) -0.0002(5) -0.0012(6)
O6 0.015(2) 0.024(2) 0.030(2) 0.0037(19) 0.0025(17) -0.0099(17)
O7 0.0111(19) 0.023(2) 0.032(3) -0.0017(19) -0.0024(17) 0.0056(17)
O8 0.049(3) 0.056(4) 0.039(3) -0.010(3) 0.017(3) 0.008(3)
O9 0.049(3) 0.030(3) 0.046(3) -0.020(2) -0.005(3) 0.016(2)
O10 0.020(2) 0.012(2) 0.031(2) 0.0032(17) 0.0026(18) 0.0006(16)
N5 0.015(2) 0.012(2) 0.019(3) -0.0044(19) -0.0029(19) 0.0016(19)
N6 0.012(2) 0.008(2) 0.023(3) 0.0020(19) -0.0017(19) 0.0020(18)
N7 0.026(3) 0.038(4) 0.031(3) -0.013(3) -0.005(2) 0.010(3)
N8 0.017(2) 0.012(2) 0.030(3) 0.004(2) 0.004(2) -0.0012(19)
C26 0.009(3) 0.019(3) 0.020(3) -0.002(2) -0.002(2) 0.003(2)
C27 0.014(3) 0.018(3) 0.027(3) 0.001(3) 0.000(2) 0.001(2)
C28 0.017(3) 0.029(3) 0.023(3) 0.005(3) -0.004(2) 0.002(3)
C29 0.016(3) 0.033(4) 0.022(3) -0.001(3) -0.005(2) 0.001(3)
C30 0.019(3) 0.023(3) 0.024(3) 0.000(3) -0.005(2) 0.002(2)
C31 0.017(3) 0.015(3) 0.025(3) 0.001(2) -0.002(2) -0.002(2)
C32 0.034(4) 0.033(4) 0.020(3) 0.000(3) -0.001(3) 0.004(3)
C33 0.012(3) 0.014(3) 0.018(3) 0.002(2) -0.001(2) -0.002(2)
C34 0.013(3) 0.014(3) 0.022(3) 0.003(2) 0.000(2) 0.003(2)
C35 0.017(3) 0.016(3) 0.018(3) 0.000(2) 0.001(2) 0.002(2)
C36 0.015(3) 0.021(3) 0.020(3) 0.001(3) -0.004(2) 0.003(2)
C37 0.023(3) 0.013(3) 0.021(3) 0.004(2) -0.001(2) 0.001(2)
C38 0.016(3) 0.017(3) 0.021(3) -0.001(2) 0.000(2) 0.002(2)
C39 0.027(3) 0.019(3) 0.019(3) -0.002(2) 0.008(3) 0.000(3)
C40 0.021(3) 0.019(3) 0.026(3) 0.002(3) 0.007(3) -0.001(2)
C41 0.016(3) 0.018(3) 0.028(4) -0.002(3) 0.006(2) -0.002(2)
C42 0.011(3) 0.015(3) 0.020(3) 0.000(2) -0.002(2) 0.000(2)
C43 0.014(3) 0.016(3) 0.026(3) -0.001(2) 0.001(2) 0.000(2)
C44 0.015(3) 0.028(3) 0.024(3) -0.001(3) 0.002(2) 0.005(2)
C45 0.015(3) 0.026(3) 0.018(3) -0.007(3) -0.003(2) 0.004(2)
C46 0.026(3) 0.021(3) 0.025(3) -0.008(3) -0.007(3) 0.005(3)
C47 0.020(3) 0.017(3) 0.022(3) 0.003(2) -0.002(2) 0.003(2)
C48 0.013(3) 0.013(3) 0.019(3) 0.000(2) -0.002(2) -0.002(2)
C49 0.024(3) 0.019(3) 0.048(4) 0.004(3) 0.017(3) -0.005(3)
C50 0.058(5) 0.039(4) 0.045(5) 0.020(4) 0.032(4) 0.026(4)
S4 0.0109(6) 0.0195(7) 0.0230(8) 0.0011(6) 0.0019(5) -0.0008(6)
O16 0.018(2) 0.022(2) 0.030(3) -0.0004(18) -0.0007(18) -0.0092(18)
O17 0.011(2) 0.028(2) 0.034(3) 0.006(2) 0.0029(18) 0.0071(17)
O18 0.071(4) 0.040(3) 0.056(4) 0.020(3) 0.003(3) 0.022(3)
O19 0.060(4) 0.068(4) 0.043(4) 0.027(3) -0.022(3) 0.000(3)
O20 0.019(2) 0.017(2) 0.027(2) -0.0023(18) -0.0004(17) 0.0028(17)
N13 0.012(2) 0.015(2) 0.022(3) 0.005(2) 0.0046(19) 0.0030(19)
N14 0.009(2) 0.010(2) 0.023(3) -0.002(2) 0.0019(19) 0.0002(18)
N15 0.029(3) 0.046(4) 0.045(4) 0.022(3) 0.007(3) 0.015(3)
N16 0.018(3) 0.014(3) 0.037(3) -0.008(2) -0.006(2) 0.002(2)
C76 0.011(3) 0.023(3) 0.019(3) 0.002(2) 0.002(2) 0.001(2)
C77 0.019(3) 0.025(3) 0.023(3) 0.002(3) 0.003(2) -0.004(3)
C78 0.020(3) 0.029(3) 0.026(4) 0.008(3) 0.004(3) 0.000(3)
C79 0.018(3) 0.038(4) 0.017(3) 0.000(3) 0.003(2) -0.001(3)
C80 0.028(3) 0.026(3) 0.026(4) -0.010(3) 0.005(3) -0.003(3)
C81 0.016(3) 0.021(3) 0.029(4) 0.000(3) 0.004(3) 0.005(2)
C82 0.022(4) 0.064(5) 0.027(4) 0.004(4) 0.000(3) -0.002(3)
C83 0.015(3) 0.011(3) 0.024(3) -0.002(2) 0.001(2) -0.001(2)
C84 0.010(3) 0.017(3) 0.022(3) 0.001(2) 0.001(2) 0.002(2)
C85 0.011(3) 0.016(3) 0.026(3) 0.005(2) 0.003(2) 0.000(2)
C86 0.016(3) 0.016(3) 0.019(3) -0.001(2) 0.003(2) -0.002(2)
C87 0.014(3) 0.019(3) 0.028(3) 0.002(3) 0.007(2) -0.001(2)
C88 0.015(3) 0.017(3) 0.021(3) 0.001(2) -0.001(2) 0.001(2)
C89 0.019(3) 0.024(3) 0.025(3) -0.003(3) 0.002(3) -0.002(3)
C90 0.015(3) 0.023(3) 0.026(3) 0.002(3) -0.007(2) 0.000(2)
C91 0.011(3) 0.021(3) 0.027(3) 0.004(3) -0.007(2) -0.004(2)
C92 0.006(2) 0.018(3) 0.026(3) 0.000(2) 0.001(2) 0.003(2)
C93 0.018(3) 0.016(3) 0.027(3) 0.000(3) -0.001(2) -0.001(2)
C94 0.026(3) 0.016(3) 0.036(4) 0.005(3) 0.010(3) 0.009(3)
C95 0.013(3) 0.028(3) 0.029(4) 0.010(3) 0.001(3) 0.010(3)
C96 0.017(3) 0.035(4) 0.024(3) 0.000(3) 0.001(3) 0.005(3)
C97 0.013(3) 0.016(3) 0.023(3) 0.000(2) 0.002(2) 0.001(2)
C98 0.013(3) 0.017(3) 0.025(3) 0.000(2) 0.003(2) -0.002(2)
C99 0.029(4) 0.021(3) 0.050(5) -0.010(3) -0.012(3) -0.001(3)
C100 0.064(5) 0.028(4) 0.030(4) -0.003(3) -0.025(4) 0.003(4)

_geom_special_details            
;
 All esds (except the esd in the dihedral angle between two l.s. planes)
 are estimated using the full covariance matrix.  The cell esds are taken
 into account individually in the estimation of esds in distances, angles
 and torsion angles; correlations between esds in cell parameters are only
 used when they are defined by crystal symmetry.  An approximate (isotropic)
 treatment of cell esds is used for estimating esds involving l.s. planes.
;
loop_
_geom_bond_atom_site_label_1
_geom_bond_atom_site_label_2
_geom_bond_distance
_geom_bond_site_symmetry_2
_geom_bond_publ_flag
S1 O1 1.439(4) . ?
S1 O2 1.439(4) . ?
S1 N1 1.635(5) . ?
S1 C1 1.755(6) . ?
O3 N3 1.228(7) . ?
O4 N3 1.227(7) . ?
O5 C23 1.241(7) . ?
N1 C8 1.487(7) . ?
N1 C10 1.509(7) . ?
N2 C8 1.464(7) . ?
N2 C9 1.480(7) . ?
N2 C11 1.488(7) . ?
N3 C20 1.469(8) . ?
N4 H4 0.8800 . ?
N4 C23 1.323(8) . ?
N4 C24 1.467(7) . ?
C1 C2 1.414(8) . ?
C1 C6 1.372(8) . ?
C2 H2 0.9500 . ?
C2 C3 1.377(9) . ?
C3 H3 0.9500 . ?
C3 C4 1.403(9) . ?
C4 C5 1.384(9) . ?
C4 C7 1.514(9) . ?
C5 H5 0.9500 . ?
C5 C6 1.393(9) . ?
C6 H6 0.9500 . ?
C7 H7A 0.9800 . ?
C7 H7B 0.9800 . ?
C7 H7C 0.9800 . ?
C8 H8 1.0000 . ?
C8 C17 1.508(8) . ?
C9 C10 1.551(7) . ?
C9 C13 1.533(8) . ?
C9 C23 1.534(8) . ?
C10 H10 1.0000 . ?
C10 C16 1.506(8) . ?
C11 H11A 0.9900 . ?
C11 H11B 0.9900 . ?
C11 C12 1.530(8) . ?
C12 H12A 0.9900 . ?
C12 H12B 0.9900 . ?
C12 C13 1.545(8) . ?
C13 H13 1.0000 . ?
C13 C14 1.531(8) . ?
C14 H14A 0.9900 . ?
C14 H14B 0.9900 . ?
C14 C15 1.479(8) . ?
C15 H15 0.9500 . ?
C15 C16 1.323(9) . ?
C16 H16 0.9500 . ?
C17 C18 1.394(8) . ?
C17 C22 1.402(8) . ?
C18 H18 0.9500 . ?
C18 C19 1.377(8) . ?
C19 H19 0.9500 . ?
C19 C20 1.388(8) . ?
C20 C21 1.370(9) . ?
C21 H21 0.9500 . ?
C21 C22 1.392(8) . ?
C22 H22 0.9500 . ?
C24 H24A 0.9900 . ?
C24 H24B 0.9900 . ?
C24 C25 1.507(10) . ?
C25 H25A 0.9800 . ?
C25 H25B 0.9800 . ?
C25 H25C 0.9800 . ?
S3 O11 1.437(4) . ?
S3 O12 1.438(4) . ?
S3 N9 1.656(5) . ?
S3 C51 1.757(6) . ?
O13 N11 1.231(7) . ?
O14 N11 1.227(7) . ?
O15 C73 1.235(7) . ?
N9 C58 1.473(7) . ?
N9 C60 1.499(7) . ?
N10 C58 1.468(7) . ?
N10 C59 1.479(7) . ?
N10 C61 1.474(7) . ?
N11 C70 1.474(8) . ?
N12 H12 0.8800 . ?
N12 C73 1.327(8) . ?
N12 C74 1.479(8) . ?
C51 C52 1.381(8) . ?
C51 C56 1.397(8) . ?
C52 H52 0.9500 . ?
C52 C53 1.385(9) . ?
C53 H53 0.9500 . ?
C53 C54 1.394(9) . ?
C54 C55 1.396(9) . ?
C54 C57 1.503(9) . ?
C55 H55 0.9500 . ?
C55 C56 1.382(9) . ?
C56 H56 0.9500 . ?
C57 H57A 0.9800 . ?
C57 H57B 0.9800 . ?
C57 H57C 0.9800 . ?
C58 H58 1.0000 . ?
C58 C67 1.512(8) . ?
C59 C60 1.539(8) . ?
C59 C63 1.534(8) . ?
C59 C73 1.551(8) . ?
C60 H60 1.0000 . ?
C60 C66 1.506(8) . ?
C61 H61A 0.9900 . ?
C61 H61B 0.9900 . ?
C61 C62 1.540(8) . ?
C62 H62A 0.9900 . ?
C62 H62B 0.9900 . ?
C62 C63 1.539(8) . ?
C63 H63 1.0000 . ?
C63 C64 1.531(8) . ?
C64 H64A 0.9900 . ?
C64 H64B 0.9900 . ?
C64 C65 1.504(8) . ?
C65 H65 0.9500 . ?
C65 C66 1.322(9) . ?
C66 H66 0.9500 . ?
C67 C68 1.395(8) . ?
C67 C72 1.387(8) . ?
C68 H68 0.9500 . ?
C68 C69 1.382(8) . ?
C69 H69 0.9500 . ?
C69 C70 1.378(9) . ?
C70 C71 1.380(9) . ?
C71 H71 0.9500 . ?
C71 C72 1.383(8) . ?
C72 H72 0.9500 . ?
C74 H74A 0.9900 . ?
C74 H74B 0.9900 . ?
C74 C75 1.523(10) . ?
C75 H75A 0.9800 . ?
C75 H75B 0.9800 . ?
C75 H75C 0.9800 . ?
S2 O6 1.447(4) . ?
S2 O7 1.449(4) . ?
S2 N5 1.653(5) . ?
S2 C26 1.761(6) . ?
O8 N7 1.222(7) . ?
O9 N7 1.237(7) . ?
O10 C48 1.245(6) . ?
N5 C33 1.487(7) . ?
N5 C35 1.491(7) . ?
N6 C33 1.461(7) . ?
N6 C34 1.492(7) . ?
N6 C36 1.490(7) . ?
N7 C45 1.477(8) . ?
N8 H8A 0.8800 . ?
N8 C48 1.334(7) . ?
N8 C49 1.459(7) . ?
C26 C27 1.381(8) . ?
C26 C31 1.383(8) . ?
C27 H27 0.9500 . ?
C27 C28 1.393(8) . ?
C28 H28 0.9500 . ?
C28 C29 1.396(9) . ?
C29 C30 1.402(9) . ?
C29 C32 1.508(9) . ?
C30 H30 0.9500 . ?
C30 C31 1.382(8) . ?
C31 H31 0.9500 . ?
C32 H32A 0.9800 . ?
C32 H32B 0.9800 . ?
C32 H32C 0.9800 . ?
C33 H33 1.0000 . ?
C33 C42 1.515(8) . ?
C34 C35 1.564(8) . ?
C34 C38 1.551(8) . ?
C34 C48 1.518(7) . ?
C35 H35 1.0000 . ?
C35 C41 1.509(8) . ?
C36 H36A 0.9900 . ?
C36 H36B 0.9900 . ?
C36 C37 1.518(8) . ?
C37 H37A 0.9900 . ?
C37 H37B 0.9900 . ?
C37 C38 1.523(8) . ?
C38 H38 1.0000 . ?
C38 C39 1.545(8) . ?
C39 H39A 0.9900 . ?
C39 H39B 0.9900 . ?
C39 C40 1.499(8) . ?
C40 H40 0.9500 . ?
C40 C41 1.320(8) . ?
C41 H41 0.9500 . ?
C42 C43 1.392(8) . ?
C42 C47 1.394(8) . ?
C43 H43 0.9500 . ?
C43 C44 1.385(8) . ?
C44 H44 0.9500 . ?
C44 C45 1.382(8) . ?
C45 C46 1.375(9) . ?
C46 H46 0.9500 . ?
C46 C47 1.396(8) . ?
C47 H47 0.9500 . ?
C49 H49A 0.9900 . ?
C49 H49B 0.9900 . ?
C49 C50 1.507(10) . ?
C50 H50A 0.9800 . ?
C50 H50B 0.9800 . ?
C50 H50C 0.9800 . ?
S4 O16 1.439(4) . ?
S4 O17 1.446(4) . ?
S4 N13 1.646(5) . ?
S4 C76 1.754(6) . ?
O18 N15 1.242(8) . ?
O19 N15 1.226(8) . ?
O20 C98 1.231(7) . ?
N13 C83 1.485(7) . ?
N13 C85 1.510(7) . ?
N14 C83 1.459(7) . ?
N14 C84 1.478(7) . ?
N14 C86 1.465(7) . ?
N15 C95 1.478(8) . ?
N16 H16A 0.8800 . ?
N16 C98 1.340(7) . ?
N16 C99 1.449(8) . ?
C76 C77 1.391(8) . ?
C76 C81 1.399(8) . ?
C77 H77 0.9500 . ?
C77 C78 1.379(9) . ?
C78 H78 0.9500 . ?
C78 C79 1.391(9) . ?
C79 C80 1.394(9) . ?
C79 C82 1.505(9) . ?
C80 H80 0.9500 . ?
C80 C81 1.370(9) . ?
C81 H81 0.9500 . ?
C82 H82A 0.9800 . ?
C82 H82B 0.9800 . ?
C82 H82C 0.9800 . ?
C83 H83 1.0000 . ?
C83 C92 1.518(8) . ?
C84 C85 1.539(7) . ?
C84 C88 1.554(8) . ?
C84 C98 1.539(8) . ?
C85 H85 1.0000 . ?
C85 C91 1.500(8) . ?
C86 H86A 0.9900 . ?
C86 H86B 0.9900 . ?
C86 C87 1.519(8) . ?
C87 H87A 0.9900 . ?
C87 H87B 0.9900 . ?
C87 C88 1.537(8) . ?
C88 H88 1.0000 . ?
C88 C89 1.546(8) . ?
C89 H89A 0.9900 . ?
C89 H89B 0.9900 . ?
C89 C90 1.505(8) . ?
C90 H90 0.9500 . ?
C90 C91 1.314(8) . ?
C91 H91 0.9500 . ?
C92 C93 1.383(8) . ?
C92 C97 1.392(8) . ?
C93 H93 0.9500 . ?
C93 C94 1.379(9) . ?
C94 H94 0.9500 . ?
C94 C95 1.382(9) . ?
C95 C96 1.383(9) . ?
C96 H96 0.9500 . ?
C96 C97 1.388(8) . ?
C97 H97 0.9500 . ?
C99 H99A 0.9900 . ?
C99 H99B 0.9900 . ?
C99 C100 1.503(10) . ?
C100 H10A 0.9800 . ?
C100 H10B 0.9800 . ?
C100 H10C 0.9800 . ?

loop_
_geom_angle_atom_site_label_1
_geom_angle_atom_site_label_2
_geom_angle_atom_site_label_3
_geom_angle
_geom_angle_site_symmetry_1
_geom_angle_site_symmetry_3
_geom_angle_publ_flag
O1 S1 N1 110.6(3) . . ?
O1 S1 C1 108.5(3) . . ?
O2 S1 O1 119.9(3) . . ?
O2 S1 N1 105.5(2) . . ?
O2 S1 C1 108.7(3) . . ?
N1 S1 C1 102.2(3) . . ?
C8 N1 S1 120.7(4) . . ?
C8 N1 C10 108.3(4) . . ?
C10 N1 S1 119.9(3) . . ?
C8 N2 C9 110.1(4) . . ?
C8 N2 C11 114.7(4) . . ?
C9 N2 C11 108.6(4) . . ?
O3 N3 C20 118.4(5) . . ?
O4 N3 O3 123.5(6) . . ?
O4 N3 C20 118.2(6) . . ?
C23 N4 H4 118.3 . . ?
C23 N4 C24 123.5(5) . . ?
C24 N4 H4 118.3 . . ?
C2 C1 S1 118.2(5) . . ?
C6 C1 S1 120.7(5) . . ?
C6 C1 C2 121.1(6) . . ?
C1 C2 H2 120.9 . . ?
C3 C2 C1 118.2(6) . . ?
C3 C2 H2 120.9 . . ?
C2 C3 H3 119.2 . . ?
C2 C3 C4 121.6(6) . . ?
C4 C3 H3 119.2 . . ?
C3 C4 C7 120.6(6) . . ?
C5 C4 C3 118.5(6) . . ?
C5 C4 C7 120.9(6) . . ?
C4 C5 H5 119.5 . . ?
C4 C5 C6 121.1(6) . . ?
C6 C5 H5 119.5 . . ?
C1 C6 C5 119.4(6) . . ?
C1 C6 H6 120.3 . . ?
C5 C6 H6 120.3 . . ?
C4 C7 H7A 109.5 . . ?
C4 C7 H7B 109.5 . . ?
C4 C7 H7C 109.5 . . ?
H7A C7 H7B 109.5 . . ?
H7A C7 H7C 109.5 . . ?
H7B C7 H7C 109.5 . . ?
N1 C8 H8 110.7 . . ?
N1 C8 C17 112.3(5) . . ?
N2 C8 N1 100.1(4) . . ?
N2 C8 H8 110.7 . . ?
N2 C8 C17 111.8(5) . . ?
C17 C8 H8 110.7 . . ?
N2 C9 C10 105.9(4) . . ?
N2 C9 C13 105.6(4) . . ?
N2 C9 C23 111.0(5) . . ?
C13 C9 C10 116.9(5) . . ?
C13 C9 C23 110.8(5) . . ?
C23 C9 C10 106.6(4) . . ?
N1 C10 C9 100.9(4) . . ?
N1 C10 H10 109.0 . . ?
C9 C10 H10 109.0 . . ?
C16 C10 N1 114.0(5) . . ?
C16 C10 C9 114.7(5) . . ?
C16 C10 H10 109.0 . . ?
N2 C11 H11A 110.8 . . ?
N2 C11 H11B 110.8 . . ?
N2 C11 C12 104.6(5) . . ?
H11A C11 H11B 108.9 . . ?
C12 C11 H11A 110.8 . . ?
C12 C11 H11B 110.8 . . ?
C11 C12 H12A 111.3 . . ?
C11 C12 H12B 111.3 . . ?
C11 C12 C13 102.1(5) . . ?
H12A C12 H12B 109.2 . . ?
C13 C12 H12A 111.3 . . ?
C13 C12 H12B 111.3 . . ?
C9 C13 C12 100.7(5) . . ?
C9 C13 H13 109.6 . . ?
C12 C13 H13 109.6 . . ?
C14 C13 C9 115.3(5) . . ?
C14 C13 C12 111.6(5) . . ?
C14 C13 H13 109.6 . . ?
C13 C14 H14A 109.1 . . ?
C13 C14 H14B 109.1 . . ?
H14A C14 H14B 107.8 . . ?
C15 C14 C13 112.6(5) . . ?
C15 C14 H14A 109.1 . . ?
C15 C14 H14B 109.1 . . ?
C14 C15 H15 118.1 . . ?
C16 C15 C14 123.8(6) . . ?
C16 C15 H15 118.1 . . ?
C10 C16 H16 118.0 . . ?
C15 C16 C10 124.0(5) . . ?
C15 C16 H16 118.0 . . ?
C18 C17 C8 121.6(5) . . ?
C18 C17 C22 119.5(5) . . ?
C22 C17 C8 118.9(5) . . ?
C17 C18 H18 119.5 . . ?
C19 C18 C17 121.0(5) . . ?
C19 C18 H18 119.5 . . ?
C18 C19 H19 120.8 . . ?
C18 C19 C20 118.4(6) . . ?
C20 C19 H19 120.8 . . ?
C19 C20 N3 118.7(6) . . ?
C21 C20 N3 119.2(5) . . ?
C21 C20 C19 122.1(6) . . ?
C20 C21 H21 120.2 . . ?
C20 C21 C22 119.6(5) . . ?
C22 C21 H21 120.2 . . ?
C17 C22 H22 120.4 . . ?
C21 C22 C17 119.3(6) . . ?
C21 C22 H22 120.4 . . ?
O5 C23 N4 124.3(6) . . ?
O5 C23 C9 118.7(5) . . ?
N4 C23 C9 117.1(5) . . ?
N4 C24 H24A 109.4 . . ?
N4 C24 H24B 109.4 . . ?
N4 C24 C25 111.4(5) . . ?
H24A C24 H24B 108.0 . . ?
C25 C24 H24A 109.4 . . ?
C25 C24 H24B 109.4 . . ?
C24 C25 H25A 109.5 . . ?
C24 C25 H25B 109.5 . . ?
C24 C25 H25C 109.5 . . ?
H25A C25 H25B 109.5 . . ?
H25A C25 H25C 109.5 . . ?
H25B C25 H25C 109.5 . . ?
O11 S3 O12 119.0(3) . . ?
O11 S3 N9 110.6(2) . . ?
O11 S3 C51 108.2(3) . . ?
O12 S3 N9 105.2(3) . . ?
O12 S3 C51 109.5(3) . . ?
N9 S3 C51 103.1(3) . . ?
C58 N9 S3 119.8(4) . . ?
C58 N9 C60 106.9(4) . . ?
C60 N9 S3 118.0(4) . . ?
C58 N10 C59 108.6(4) . . ?
C58 N10 C61 116.0(4) . . ?
C61 N10 C59 109.4(4) . . ?
O13 N11 C70 117.7(5) . . ?
O14 N11 O13 123.6(6) . . ?
O14 N11 C70 118.7(5) . . ?
C73 N12 H12 118.6 . . ?
C73 N12 C74 122.9(5) . . ?
C74 N12 H12 118.6 . . ?
C52 C51 S3 119.5(5) . . ?
C52 C51 C56 121.1(6) . . ?
C56 C51 S3 119.3(5) . . ?
C51 C52 H52 120.2 . . ?
C51 C52 C53 119.5(6) . . ?
C53 C52 H52 120.2 . . ?
C52 C53 H53 119.8 . . ?
C52 C53 C54 120.5(6) . . ?
C54 C53 H53 119.8 . . ?
C53 C54 C55 119.1(6) . . ?
C53 C54 C57 119.7(6) . . ?
C55 C54 C57 121.2(6) . . ?
C54 C55 H55 119.5 . . ?
C56 C55 C54 120.9(6) . . ?
C56 C55 H55 119.5 . . ?
C51 C56 H56 120.6 . . ?
C55 C56 C51 118.7(6) . . ?
C55 C56 H56 120.6 . . ?
C54 C57 H57A 109.5 . . ?
C54 C57 H57B 109.5 . . ?
C54 C57 H57C 109.5 . . ?
H57A C57 H57B 109.5 . . ?
H57A C57 H57C 109.5 . . ?
H57B C57 H57C 109.5 . . ?
N9 C58 H58 109.8 . . ?
N9 C58 C67 114.5(5) . . ?
N10 C58 N9 100.3(4) . . ?
N10 C58 H58 109.8 . . ?
N10 C58 C67 112.2(4) . . ?
C67 C58 H58 109.8 . . ?
N10 C59 C60 106.3(4) . . ?
N10 C59 C63 105.3(4) . . ?
N10 C59 C73 110.3(5) . . ?
C60 C59 C73 106.9(4) . . ?
C63 C59 C60 118.5(5) . . ?
C63 C59 C73 109.5(5) . . ?
N9 C60 C59 99.7(4) . . ?
N9 C60 H60 109.9 . . ?
N9 C60 C66 112.5(5) . . ?
C59 C60 H60 109.9 . . ?
C66 C60 C59 114.4(5) . . ?
C66 C60 H60 109.9 . . ?
N10 C61 H61A 111.1 . . ?
N10 C61 H61B 111.1 . . ?
N10 C61 C62 103.4(4) . . ?
H61A C61 H61B 109.0 . . ?
C62 C61 H61A 111.1 . . ?
C62 C61 H61B 111.1 . . ?
C61 C62 H62A 111.5 . . ?
C61 C62 H62B 111.5 . . ?
H62A C62 H62B 109.3 . . ?
C63 C62 C61 101.3(4) . . ?
C63 C62 H62A 111.5 . . ?
C63 C62 H62B 111.5 . . ?
C59 C63 C62 101.3(4) . . ?
C59 C63 H63 110.2 . . ?
C62 C63 H63 110.2 . . ?
C64 C63 C59 115.1(5) . . ?
C64 C63 C62 109.6(5) . . ?
C64 C63 H63 110.2 . . ?
C63 C64 H64A 108.5 . . ?
C63 C64 H64B 108.5 . . ?
H64A C64 H64B 107.5 . . ?
C65 C64 C63 115.1(5) . . ?
C65 C64 H64A 108.5 . . ?
C65 C64 H64B 108.5 . . ?
C64 C65 H65 118.3 . . ?
C66 C65 C64 123.4(5) . . ?
C66 C65 H65 118.3 . . ?
C60 C66 H66 117.5 . . ?
C65 C66 C60 125.0(5) . . ?
C65 C66 H66 117.5 . . ?
C68 C67 C58 119.6(5) . . ?
C72 C67 C58 120.4(5) . . ?
C72 C67 C68 120.1(5) . . ?
C67 C68 H68 119.9 . . ?
C69 C68 C67 120.2(6) . . ?
C69 C68 H68 119.9 . . ?
C68 C69 H69 120.9 . . ?
C70 C69 C68 118.3(6) . . ?
C70 C69 H69 120.9 . . ?
C69 C70 N11 118.5(5) . . ?
C69 C70 C71 122.7(6) . . ?
C71 C70 N11 118.8(6) . . ?
C70 C71 H71 120.7 . . ?
C70 C71 C72 118.6(6) . . ?
C72 C71 H71 120.7 . . ?
C67 C72 H72 120.0 . . ?
C71 C72 C67 120.0(5) . . ?
C71 C72 H72 120.0 . . ?
O15 C73 N12 124.1(5) . . ?
O15 C73 C59 118.9(5) . . ?
N12 C73 C59 117.0(5) . . ?
N12 C74 H74A 109.6 . . ?
N12 C74 H74B 109.6 . . ?
N12 C74 C75 110.2(6) . . ?
H74A C74 H74B 108.1 . . ?
C75 C74 H74A 109.6 . . ?
C75 C74 H74B 109.6 . . ?
C74 C75 H75A 109.5 . . ?
C74 C75 H75B 109.5 . . ?
C74 C75 H75C 109.5 . . ?
H75A C75 H75B 109.5 . . ?
H75A C75 H75C 109.5 . . ?
H75B C75 H75C 109.5 . . ?
O6 S2 O7 118.5(2) . . ?
O6 S2 N5 110.9(2) . . ?
O6 S2 C26 108.5(3) . . ?
O7 S2 N5 104.9(2) . . ?
O7 S2 C26 109.5(3) . . ?
N5 S2 C26 103.5(2) . . ?
C33 N5 S2 118.2(4) . . ?
C33 N5 C35 105.7(4) . . ?
C35 N5 S2 118.0(4) . . ?
C33 N6 C34 108.8(4) . . ?
C33 N6 C36 112.3(4) . . ?
C36 N6 C34 106.9(4) . . ?
O8 N7 O9 123.5(6) . . ?
O8 N7 C45 118.4(6) . . ?
O9 N7 C45 118.1(6) . . ?
C48 N8 H8A 118.6 . . ?
C48 N8 C49 122.7(5) . . ?
C49 N8 H8A 118.6 . . ?
C27 C26 S2 118.9(4) . . ?
C27 C26 C31 121.8(5) . . ?
C31 C26 S2 119.3(4) . . ?
C26 C27 H27 120.6 . . ?
C26 C27 C28 118.9(6) . . ?
C28 C27 H27 120.6 . . ?
C27 C28 H28 119.8 . . ?
C27 C28 C29 120.4(6) . . ?
C29 C28 H28 119.8 . . ?
C28 C29 C30 119.3(6) . . ?
C28 C29 C32 121.2(6) . . ?
C30 C29 C32 119.5(6) . . ?
C29 C30 H30 119.9 . . ?
C31 C30 C29 120.3(6) . . ?
C31 C30 H30 119.9 . . ?
C26 C31 H31 120.4 . . ?
C30 C31 C26 119.3(5) . . ?
C30 C31 H31 120.4 . . ?
C29 C32 H32A 109.5 . . ?
C29 C32 H32B 109.5 . . ?
C29 C32 H32C 109.5 . . ?
H32A C32 H32B 109.5 . . ?
H32A C32 H32C 109.5 . . ?
H32B C32 H32C 109.5 . . ?
N5 C33 H33 110.2 . . ?
N5 C33 C42 113.0(5) . . ?
N6 C33 N5 101.4(4) . . ?
N6 C33 H33 110.2 . . ?
N6 C33 C42 111.6(4) . . ?
C42 C33 H33 110.2 . . ?
N6 C34 C35 104.9(4) . . ?
N6 C34 C38 106.7(4) . . ?
N6 C34 C48 111.8(4) . . ?
C38 C34 C35 115.3(5) . . ?
C48 C34 C35 107.5(4) . . ?
C48 C34 C38 110.6(5) . . ?
N5 C35 C34 100.9(4) . . ?
N5 C35 H35 108.9 . . ?
N5 C35 C41 114.8(5) . . ?
C34 C35 H35 108.9 . . ?
C41 C35 C34 114.2(5) . . ?
C41 C35 H35 108.9 . . ?
N6 C36 H36A 110.6 . . ?
N6 C36 H36B 110.6 . . ?
N6 C36 C37 105.6(4) . . ?
H36A C36 H36B 108.8 . . ?
C37 C36 H36A 110.6 . . ?
C37 C36 H36B 110.6 . . ?
C36 C37 H37A 111.2 . . ?
C36 C37 H37B 111.2 . . ?
C36 C37 C38 102.6(5) . . ?
H37A C37 H37B 109.2 . . ?
C38 C37 H37A 111.2 . . ?
C38 C37 H37B 111.2 . . ?
C34 C38 H38 108.3 . . ?
C37 C38 C34 104.1(4) . . ?
C37 C38 H38 108.3 . . ?
C37 C38 C39 114.0(5) . . ?
C39 C38 C34 113.5(5) . . ?
C39 C38 H38 108.3 . . ?
C38 C39 H39A 109.7 . . ?
C38 C39 H39B 109.7 . . ?
H39A C39 H39B 108.2 . . ?
C40 C39 C38 109.9(5) . . ?
C40 C39 H39A 109.7 . . ?
C40 C39 H39B 109.7 . . ?
C39 C40 H40 119.1 . . ?
C41 C40 C39 121.8(5) . . ?
C41 C40 H40 119.1 . . ?
C35 C41 H41 119.1 . . ?
C40 C41 C35 121.9(5) . . ?
C40 C41 H41 119.1 . . ?
C43 C42 C33 121.3(5) . . ?
C43 C42 C47 120.1(5) . . ?
C47 C42 C33 118.6(5) . . ?
C42 C43 H43 120.0 . . ?
C44 C43 C42 120.1(5) . . ?
C44 C43 H43 120.0 . . ?
C43 C44 H44 120.7 . . ?
C45 C44 C43 118.6(6) . . ?
C45 C44 H44 120.7 . . ?
C44 C45 N7 118.6(5) . . ?
C46 C45 N7 118.5(6) . . ?
C46 C45 C44 122.8(5) . . ?
C45 C46 H46 120.9 . . ?
C45 C46 C47 118.3(6) . . ?
C47 C46 H46 120.9 . . ?
C42 C47 C46 120.0(6) . . ?
C42 C47 H47 120.0 . . ?
C46 C47 H47 120.0 . . ?
O10 C48 N8 123.6(5) . . ?
O10 C48 C34 119.2(5) . . ?
N8 C48 C34 117.1(5) . . ?
N8 C49 H49A 109.4 . . ?
N8 C49 H49B 109.4 . . ?
N8 C49 C50 111.1(6) . . ?
H49A C49 H49B 108.0 . . ?
C50 C49 H49A 109.4 . . ?
C50 C49 H49B 109.4 . . ?
C49 C50 H50A 109.5 . . ?
C49 C50 H50B 109.5 . . ?
C49 C50 H50C 109.5 . . ?
H50A C50 H50B 109.5 . . ?
H50A C50 H50C 109.5 . . ?
H50B C50 H50C 109.5 . . ?
O16 S4 O17 118.6(3) . . ?
O16 S4 N13 112.1(2) . . ?
O16 S4 C76 108.2(3) . . ?
O17 S4 N13 104.7(2) . . ?
O17 S4 C76 110.0(3) . . ?
N13 S4 C76 102.0(3) . . ?
C83 N13 S4 120.4(4) . . ?
C83 N13 C85 103.9(4) . . ?
C85 N13 S4 117.7(4) . . ?
C83 N14 C84 109.3(4) . . ?
C83 N14 C86 116.6(4) . . ?
C86 N14 C84 109.2(4) . . ?
O18 N15 C95 117.7(7) . . ?
O19 N15 O18 124.0(6) . . ?
O19 N15 C95 118.3(6) . . ?
C98 N16 H16A 118.5 . . ?
C98 N16 C99 123.0(5) . . ?
C99 N16 H16A 118.5 . . ?
C77 C76 S4 119.8(5) . . ?
C77 C76 C81 120.4(5) . . ?
C81 C76 S4 119.8(4) . . ?
C76 C77 H77 120.6 . . ?
C78 C77 C76 118.7(6) . . ?
C78 C77 H77 120.6 . . ?
C77 C78 H78 119.0 . . ?
C77 C78 C79 122.0(6) . . ?
C79 C78 H78 119.0 . . ?
C78 C79 C80 117.9(6) . . ?
C78 C79 C82 120.6(6) . . ?
C80 C79 C82 121.5(6) . . ?
C79 C80 H80 119.2 . . ?
C81 C80 C79 121.5(6) . . ?
C81 C80 H80 119.2 . . ?
C76 C81 H81 120.3 . . ?
C80 C81 C76 119.4(6) . . ?
C80 C81 H81 120.3 . . ?
C79 C82 H82A 109.5 . . ?
C79 C82 H82B 109.5 . . ?
C79 C82 H82C 109.5 . . ?
H82A C82 H82B 109.5 . . ?
H82A C82 H82C 109.5 . . ?
H82B C82 H82C 109.5 . . ?
N13 C83 H83 109.5 . . ?
N13 C83 C92 115.9(5) . . ?
N14 C83 N13 100.1(4) . . ?
N14 C83 H83 109.5 . . ?
N14 C83 C92 111.8(4) . . ?
C92 C83 H83 109.5 . . ?
N14 C84 C85 104.8(4) . . ?
N14 C84 C88 105.1(4) . . ?
N14 C84 C98 110.9(5) . . ?
C85 C84 C88 118.9(5) . . ?
C85 C84 C98 108.1(4) . . ?
C98 C84 C88 108.9(4) . . ?
N13 C85 C84 98.1(4) . . ?
N13 C85 H85 110.8 . . ?
C84 C85 H85 110.8 . . ?
C91 C85 N13 112.3(5) . . ?
C91 C85 C84 113.4(5) . . ?
C91 C85 H85 110.8 . . ?
N14 C86 H86A 111.2 . . ?
N14 C86 H86B 111.2 . . ?
N14 C86 C87 102.9(4) . . ?
H86A C86 H86B 109.1 . . ?
C87 C86 H86A 111.2 . . ?
C87 C86 H86B 111.2 . . ?
C86 C87 H87A 111.4 . . ?
C86 C87 H87B 111.4 . . ?
C86 C87 C88 101.6(4) . . ?
H87A C87 H87B 109.3 . . ?
C88 C87 H87A 111.4 . . ?
C88 C87 H87B 111.4 . . ?
C84 C88 H88 110.0 . . ?
C87 C88 C84 101.1(4) . . ?
C87 C88 H88 110.0 . . ?
C87 C88 C89 109.6(5) . . ?
C89 C88 C84 115.8(5) . . ?
C89 C88 H88 110.0 . . ?
C88 C89 H89A 108.1 . . ?
C88 C89 H89B 108.1 . . ?
H89A C89 H89B 107.3 . . ?
C90 C89 C88 116.8(5) . . ?
C90 C89 H89A 108.1 . . ?
C90 C89 H89B 108.1 . . ?
C89 C90 H90 117.8 . . ?
C91 C90 C89 124.5(6) . . ?
C91 C90 H90 117.8 . . ?
C85 C91 H91 117.5 . . ?
C90 C91 C85 125.0(5) . . ?
C90 C91 H91 117.5 . . ?
C93 C92 C83 118.9(5) . . ?
C93 C92 C97 120.4(5) . . ?
C97 C92 C83 120.7(5) . . ?
C92 C93 H93 119.9 . . ?
C94 C93 C92 120.3(6) . . ?
C94 C93 H93 119.9 . . ?
C93 C94 H94 120.7 . . ?
C93 C94 C95 118.6(6) . . ?
C95 C94 H94 120.7 . . ?
C94 C95 N15 118.9(6) . . ?
C94 C95 C96 122.5(6) . . ?
C96 C95 N15 118.6(6) . . ?
C95 C96 H96 120.9 . . ?
C95 C96 C97 118.2(6) . . ?
C97 C96 H96 120.9 . . ?
C92 C97 H97 120.0 . . ?
C96 C97 C92 120.1(5) . . ?
C96 C97 H97 120.0 . . ?
O20 C98 N16 123.8(5) . . ?
O20 C98 C84 120.6(5) . . ?
N16 C98 C84 115.4(5) . . ?
N16 C99 H99A 109.3 . . ?
N16 C99 H99B 109.3 . . ?
N16 C99 C100 111.6(6) . . ?
H99A C99 H99B 108.0 . . ?
C100 C99 H99A 109.3 . . ?
C100 C99 H99B 109.3 . . ?
C99 C100 H10A 109.5 . . ?
C99 C100 H10B 109.5 . . ?
C99 C100 H10C 109.5 . . ?
H10A C100 H10B 109.5 . . ?
H10A C100 H10C 109.5 . . ?
H10B C100 H10C 109.5 . . ?

loop_
_geom_torsion_atom_site_label_1
_geom_torsion_atom_site_label_2
_geom_torsion_atom_site_label_3
_geom_torsion_atom_site_label_4
_geom_torsion
_geom_torsion_site_symmetry_1
_geom_torsion_site_symmetry_2
_geom_torsion_site_symmetry_3
_geom_torsion_site_symmetry_4
_geom_torsion_publ_flag
S1 N1 C8 N2 -176.7(4) . . . . ?
S1 N1 C8 C17 -58.0(6) . . . . ?
S1 N1 C10 C9 -176.4(4) . . . . ?
S1 N1 C10 C16 -52.9(6) . . . . ?
S1 C1 C2 C3 -177.0(4) . . . . ?
S1 C1 C6 C5 176.9(5) . . . . ?
O1 S1 N1 C8 -31.5(5) . . . . ?
O1 S1 N1 C10 108.3(4) . . . . ?
O1 S1 C1 C2 174.6(4) . . . . ?
O1 S1 C1 C6 -4.5(5) . . . . ?
O2 S1 N1 C8 -162.6(4) . . . . ?
O2 S1 N1 C10 -22.8(5) . . . . ?
O2 S1 C1 C2 -53.5(5) . . . . ?
O2 S1 C1 C6 127.4(5) . . . . ?
O3 N3 C20 C19 -7.4(8) . . . . ?
O3 N3 C20 C21 174.6(6) . . . . ?
O4 N3 C20 C19 172.6(6) . . . . ?
O4 N3 C20 C21 -5.3(9) . . . . ?
N1 S1 C1 C2 57.7(5) . . . . ?
N1 S1 C1 C6 -121.4(5) . . . . ?
N1 C8 C17 C18 -63.1(7) . . . . ?
N1 C8 C17 C22 116.9(6) . . . . ?
N1 C10 C16 C15 -104.9(6) . . . . ?
N2 C8 C17 C18 48.5(7) . . . . ?
N2 C8 C17 C22 -131.5(5) . . . . ?
N2 C9 C10 N1 11.9(5) . . . . ?
N2 C9 C10 C16 -111.1(5) . . . . ?
N2 C9 C13 C12 -34.9(5) . . . . ?
N2 C9 C13 C14 85.4(6) . . . . ?
N2 C9 C23 O5 178.8(5) . . . . ?
N2 C9 C23 N4 -1.6(7) . . . . ?
N2 C11 C12 C13 -34.9(6) . . . . ?
N3 C20 C21 C22 174.5(5) . . . . ?
C1 S1 N1 C8 83.8(5) . . . . ?
C1 S1 N1 C10 -136.4(4) . . . . ?
C1 C2 C3 C4 1.1(9) . . . . ?
C2 C1 C6 C5 -2.1(8) . . . . ?
C2 C3 C4 C5 -4.1(9) . . . . ?
C2 C3 C4 C7 175.8(6) . . . . ?
C3 C4 C5 C6 4.0(9) . . . . ?
C4 C5 C6 C1 -0.9(9) . . . . ?
C6 C1 C2 C3 2.1(8) . . . . ?
C7 C4 C5 C6 -175.9(6) . . . . ?
C8 N1 C10 C9 -32.1(5) . . . . ?
C8 N1 C10 C16 91.3(5) . . . . ?
C8 N2 C9 C10 12.1(6) . . . . ?
C8 N2 C9 C13 -112.5(5) . . . . ?
C8 N2 C9 C23 127.4(5) . . . . ?
C8 N2 C11 C12 136.9(5) . . . . ?
C8 C17 C18 C19 176.7(5) . . . . ?
C8 C17 C22 C21 -177.8(5) . . . . ?
C9 N2 C8 N1 -30.9(6) . . . . ?
C9 N2 C8 C17 -150.0(5) . . . . ?
C9 N2 C11 C12 13.3(6) . . . . ?
C9 C10 C16 C15 10.7(8) . . . . ?
C9 C13 C14 C15 41.5(7) . . . . ?
C10 N1 C8 N2 39.3(5) . . . . ?
C10 N1 C8 C17 158.1(4) . . . . ?
C10 C9 C13 C12 -152.3(5) . . . . ?
C10 C9 C13 C14 -32.0(7) . . . . ?
C10 C9 C23 O5 -66.3(7) . . . . ?
C10 C9 C23 N4 113.2(6) . . . . ?
C11 N2 C8 N1 -153.7(4) . . . . ?
C11 N2 C8 C17 87.2(6) . . . . ?
C11 N2 C9 C10 138.5(5) . . . . ?
C11 N2 C9 C13 13.9(6) . . . . ?
C11 N2 C9 C23 -106.3(5) . . . . ?
C11 C12 C13 C9 42.4(5) . . . . ?
C11 C12 C13 C14 -80.5(6) . . . . ?
C12 C13 C14 C15 155.6(5) . . . . ?
C13 C9 C10 N1 129.1(5) . . . . ?
C13 C9 C10 C16 6.1(7) . . . . ?
C13 C9 C23 O5 61.9(7) . . . . ?
C13 C9 C23 N4 -118.6(6) . . . . ?
C13 C14 C15 C16 -26.9(8) . . . . ?
C14 C15 C16 C10 0.2(9) . . . . ?
C17 C18 C19 C20 1.0(8) . . . . ?
C18 C17 C22 C21 2.2(8) . . . . ?
C18 C19 C20 N3 -175.5(5) . . . . ?
C18 C19 C20 C21 2.4(9) . . . . ?
C19 C20 C21 C22 -3.4(9) . . . . ?
C20 C21 C22 C17 1.1(9) . . . . ?
C22 C17 C18 C19 -3.3(8) . . . . ?
C23 N4 C24 C25 88.7(7) . . . . ?
C23 C9 C10 N1 -106.3(5) . . . . ?
C23 C9 C10 C16 130.7(5) . . . . ?
C23 C9 C13 C12 85.4(5) . . . . ?
C23 C9 C13 C14 -154.4(5) . . . . ?
C24 N4 C23 O5 8.9(10) . . . . ?
C24 N4 C23 C9 -170.6(5) . . . . ?
S3 N9 C58 N10 179.0(4) . . . . ?
S3 N9 C58 C67 58.7(6) . . . . ?
S3 N9 C60 C59 177.4(4) . . . . ?
S3 N9 C60 C66 55.7(6) . . . . ?
S3 C51 C52 C53 -177.2(5) . . . . ?
S3 C51 C56 C55 176.0(5) . . . . ?
O11 S3 N9 C58 32.2(5) . . . . ?
O11 S3 N9 C60 -101.1(4) . . . . ?
O11 S3 C51 C52 1.2(6) . . . . ?
O11 S3 C51 C56 -177.3(5) . . . . ?
O12 S3 N9 C58 161.8(4) . . . . ?
O12 S3 N9 C60 28.6(5) . . . . ?
O12 S3 C51 C52 -130.0(5) . . . . ?
O12 S3 C51 C56 51.5(5) . . . . ?
O13 N11 C70 C69 4.3(9) . . . . ?
O13 N11 C70 C71 -174.2(6) . . . . ?
O14 N11 C70 C69 -176.7(6) . . . . ?
O14 N11 C70 C71 4.8(9) . . . . ?
N9 S3 C51 C52 118.4(5) . . . . ?
N9 S3 C51 C56 -60.1(5) . . . . ?
N9 C58 C67 C68 -123.0(6) . . . . ?
N9 C58 C67 C72 57.2(7) . . . . ?
N9 C60 C66 C65 113.7(6) . . . . ?
N10 C58 C67 C68 123.6(6) . . . . ?
N10 C58 C67 C72 -56.3(7) . . . . ?
N10 C59 C60 N9 -18.8(5) . . . . ?
N10 C59 C60 C66 101.4(5) . . . . ?
N10 C59 C63 C62 31.8(5) . . . . ?
N10 C59 C63 C64 -86.3(5) . . . . ?
N10 C59 C73 O15 176.9(5) . . . . ?
N10 C59 C73 N12 -1.9(7) . . . . ?
N10 C61 C62 C63 38.9(5) . . . . ?
N11 C70 C71 C72 176.0(5) . . . . ?
C51 S3 N9 C58 -83.4(5) . . . . ?
C51 S3 N9 C60 143.4(4) . . . . ?
C51 C52 C53 C54 1.8(9) . . . . ?
C52 C51 C56 C55 -2.5(9) . . . . ?
C52 C53 C54 C55 -3.6(9) . . . . ?
C52 C53 C54 C57 177.1(6) . . . . ?
C53 C54 C55 C56 2.4(9) . . . . ?
C54 C55 C56 C51 0.6(9) . . . . ?
C56 C51 C52 C53 1.3(9) . . . . ?
C57 C54 C55 C56 -178.4(6) . . . . ?
C58 N9 C60 C59 38.7(5) . . . . ?
C58 N9 C60 C66 -82.9(5) . . . . ?
C58 N10 C59 C60 -6.7(6) . . . . ?
C58 N10 C59 C63 119.8(5) . . . . ?
C58 N10 C59 C73 -122.2(5) . . . . ?
C58 N10 C61 C62 -142.9(5) . . . . ?
C58 C67 C68 C69 177.7(5) . . . . ?
C58 C67 C72 C71 -176.9(5) . . . . ?
C59 N10 C58 N9 29.7(6) . . . . ?
C59 N10 C58 C67 151.7(5) . . . . ?
C59 N10 C61 C62 -19.7(6) . . . . ?
C59 C60 C66 C65 0.8(8) . . . . ?
C59 C63 C64 C65 -31.9(7) . . . . ?
C60 N9 C58 N10 -43.2(5) . . . . ?
C60 N9 C58 C67 -163.5(4) . . . . ?
C60 C59 C63 C62 150.4(5) . . . . ?
C60 C59 C63 C64 32.3(7) . . . . ?
C60 C59 C73 O15 61.8(7) . . . . ?
C60 C59 C73 N12 -117.0(6) . . . . ?
C61 N10 C58 N9 153.4(5) . . . . ?
C61 N10 C58 C67 -84.6(6) . . . . ?
C61 N10 C59 C60 -134.2(5) . . . . ?
C61 N10 C59 C63 -7.7(6) . . . . ?
C61 N10 C59 C73 110.3(5) . . . . ?
C61 C62 C63 C59 -43.1(5) . . . . ?
C61 C62 C63 C64 78.9(6) . . . . ?
C62 C63 C64 C65 -145.2(5) . . . . ?
C63 C59 C60 N9 -136.9(5) . . . . ?
C63 C59 C60 C66 -16.6(7) . . . . ?
C63 C59 C73 O15 -67.8(7) . . . . ?
C63 C59 C73 N12 113.4(6) . . . . ?
C63 C64 C65 C66 17.7(8) . . . . ?
C64 C65 C66 C60 -1.7(10) . . . . ?
C67 C68 C69 C70 -0.7(9) . . . . ?
C68 C67 C72 C71 3.3(9) . . . . ?
C68 C69 C70 N11 -175.2(5) . . . . ?
C68 C69 C70 C71 3.2(9) . . . . ?
C69 C70 C71 C72 -2.4(9) . . . . ?
C70 C71 C72 C67 -0.9(9) . . . . ?
C72 C67 C68 C69 -2.5(9) . . . . ?
C73 N12 C74 C75 -82.3(8) . . . . ?
C73 C59 C60 N9 98.9(5) . . . . ?
C73 C59 C60 C66 -140.8(5) . . . . ?
C73 C59 C63 C62 -86.7(5) . . . . ?
C73 C59 C63 C64 155.2(5) . . . . ?
C74 N12 C73 O15 -5.9(10) . . . . ?
C74 N12 C73 C59 172.8(6) . . . . ?
S2 N5 C33 N6 -178.1(3) . . . . ?
S2 N5 C33 C42 62.2(5) . . . . ?
S2 N5 C35 C34 173.7(4) . . . . ?
S2 N5 C35 C41 50.5(6) . . . . ?
S2 C26 C27 C28 177.0(4) . . . . ?
S2 C26 C31 C30 -177.3(4) . . . . ?
O6 S2 N5 C33 33.2(5) . . . . ?
O6 S2 N5 C35 -96.2(4) . . . . ?
O6 S2 C26 C27 -179.8(4) . . . . ?
O6 S2 C26 C31 -1.0(5) . . . . ?
O7 S2 N5 C33 162.3(4) . . . . ?
O7 S2 N5 C35 32.9(4) . . . . ?
O7 S2 C26 C27 49.5(5) . . . . ?
O7 S2 C26 C31 -131.7(5) . . . . ?
O8 N7 C45 C44 -0.7(8) . . . . ?
O8 N7 C45 C46 178.1(6) . . . . ?
O9 N7 C45 C44 -179.9(6) . . . . ?
O9 N7 C45 C46 -1.1(8) . . . . ?
N5 S2 C26 C27 -62.0(5) . . . . ?
N5 S2 C26 C31 116.8(5) . . . . ?
N5 C33 C42 C43 59.9(7) . . . . ?
N5 C33 C42 C47 -120.2(5) . . . . ?
N5 C35 C41 C40 146.5(6) . . . . ?
N6 C33 C42 C43 -53.7(7) . . . . ?
N6 C33 C42 C47 126.3(5) . . . . ?
N6 C34 C35 N5 -19.5(5) . . . . ?
N6 C34 C35 C41 104.1(5) . . . . ?
N6 C34 C38 C37 -18.1(5) . . . . ?
N6 C34 C38 C39 -142.6(5) . . . . ?
N6 C34 C48 O10 175.0(5) . . . . ?
N6 C34 C48 N8 -7.8(7) . . . . ?
N6 C36 C37 C38 -37.6(6) . . . . ?
N7 C45 C46 C47 -176.1(5) . . . . ?
C26 S2 N5 C33 -83.0(4) . . . . ?
C26 S2 N5 C35 147.7(4) . . . . ?
C26 C27 C28 C29 0.1(8) . . . . ?
C27 C26 C31 C30 1.5(9) . . . . ?
C27 C28 C29 C30 1.8(9) . . . . ?
C27 C28 C29 C32 -175.8(5) . . . . ?
C28 C29 C30 C31 -2.1(9) . . . . ?
C29 C30 C31 C26 0.4(9) . . . . ?
C31 C26 C27 C28 -1.8(8) . . . . ?
C32 C29 C30 C31 175.6(6) . . . . ?
C33 N5 C35 C34 38.8(5) . . . . ?
C33 N5 C35 C41 -84.5(5) . . . . ?
C33 N6 C34 C35 -6.3(6) . . . . ?
C33 N6 C34 C38 116.4(5) . . . . ?
C33 N6 C34 C48 -122.5(5) . . . . ?
C33 N6 C36 C37 -92.6(5) . . . . ?
C33 C42 C43 C44 -176.7(5) . . . . ?
C33 C42 C47 C46 178.2(5) . . . . ?
C34 N6 C33 N5 29.7(5) . . . . ?
C34 N6 C33 C42 150.3(4) . . . . ?
C34 N6 C36 C37 26.7(6) . . . . ?
C34 C35 C41 C40 30.7(8) . . . . ?
C34 C38 C39 C40 51.2(7) . . . . ?
C35 N5 C33 N6 -43.3(5) . . . . ?
C35 N5 C33 C42 -162.9(4) . . . . ?
C35 C34 C38 C37 97.9(5) . . . . ?
C35 C34 C38 C39 -26.6(7) . . . . ?
C35 C34 C48 O10 60.4(7) . . . . ?
C35 C34 C48 N8 -122.4(5) . . . . ?
C36 N6 C33 N5 147.8(4) . . . . ?
C36 N6 C33 C42 -91.6(5) . . . . ?
C36 N6 C34 C35 -127.9(4) . . . . ?
C36 N6 C34 C38 -5.1(5) . . . . ?
C36 N6 C34 C48 115.9(5) . . . . ?
C36 C37 C38 C34 33.6(6) . . . . ?
C36 C37 C38 C39 157.8(5) . . . . ?
C37 C38 C39 C40 -67.8(6) . . . . ?
C38 C34 C35 N5 -136.6(5) . . . . ?
C38 C34 C35 C41 -12.9(7) . . . . ?
C38 C34 C48 O10 -66.2(6) . . . . ?
C38 C34 C48 N8 111.0(6) . . . . ?
C38 C39 C40 C41 -37.6(8) . . . . ?
C39 C40 C41 C35 -4.2(9) . . . . ?
C42 C43 C44 C45 -1.7(9) . . . . ?
C43 C42 C47 C46 -1.9(9) . . . . ?
C43 C44 C45 N7 177.5(5) . . . . ?
C43 C44 C45 C46 -1.3(9) . . . . ?
C44 C45 C46 C47 2.7(9) . . . . ?
C45 C46 C47 C42 -1.0(9) . . . . ?
C47 C42 C43 C44 3.3(9) . . . . ?
C48 N8 C49 C50 -94.3(7) . . . . ?
C48 C34 C35 N5 99.6(5) . . . . ?
C48 C34 C35 C41 -136.7(5) . . . . ?
C48 C34 C38 C37 -139.9(5) . . . . ?
C48 C34 C38 C39 95.5(6) . . . . ?
C49 N8 C48 O10 -6.6(9) . . . . ?
C49 N8 C48 C34 176.4(5) . . . . ?
S4 N13 C83 N14 -179.4(4) . . . . ?
S4 N13 C83 C92 -59.0(6) . . . . ?
S4 N13 C85 C84 177.0(4) . . . . ?
S4 N13 C85 C91 -63.5(5) . . . . ?
S4 C76 C77 C78 175.3(4) . . . . ?
S4 C76 C81 C80 -175.2(5) . . . . ?
O16 S4 N13 C83 -36.1(5) . . . . ?
O16 S4 N13 C85 92.3(4) . . . . ?
O16 S4 C76 C77 1.4(5) . . . . ?
O16 S4 C76 C81 179.2(4) . . . . ?
O17 S4 N13 C83 -166.0(4) . . . . ?
O17 S4 N13 C85 -37.5(5) . . . . ?
O17 S4 C76 C77 132.4(5) . . . . ?
O17 S4 C76 C81 -49.8(5) . . . . ?
O18 N15 C95 C94 3.0(9) . . . . ?
O18 N15 C95 C96 -178.1(6) . . . . ?
O19 N15 C95 C94 -176.3(6) . . . . ?
O19 N15 C95 C96 2.6(9) . . . . ?
N13 S4 C76 C77 -116.9(5) . . . . ?
N13 S4 C76 C81 60.9(5) . . . . ?
N13 C83 C92 C93 118.7(6) . . . . ?
N13 C83 C92 C97 -62.9(7) . . . . ?
N13 C85 C91 C90 -126.6(6) . . . . ?
N14 C83 C92 C93 -127.4(5) . . . . ?
N14 C83 C92 C97 51.0(7) . . . . ?
N14 C84 C85 N13 29.6(5) . . . . ?
N14 C84 C85 C91 -89.0(5) . . . . ?
N14 C84 C88 C87 -26.2(5) . . . . ?
N14 C84 C88 C89 92.1(5) . . . . ?
N14 C84 C98 O20 -164.0(5) . . . . ?
N14 C84 C98 N16 19.4(7) . . . . ?
N14 C86 C87 C88 -42.9(5) . . . . ?
N15 C95 C96 C97 -177.3(5) . . . . ?
C76 S4 N13 C83 79.3(5) . . . . ?
C76 S4 N13 C85 -152.2(4) . . . . ?
C76 C77 C78 C79 0.0(9) . . . . ?
C77 C76 C81 C80 2.5(8) . . . . ?
C77 C78 C79 C80 2.3(9) . . . . ?
C77 C78 C79 C82 -175.3(6) . . . . ?
C78 C79 C80 C81 -2.3(9) . . . . ?
C79 C80 C81 C76 -0.1(9) . . . . ?
C81 C76 C77 C78 -2.5(8) . . . . ?
C82 C79 C80 C81 175.4(6) . . . . ?
C83 N13 C85 C84 -47.0(5) . . . . ?
C83 N13 C85 C91 72.4(5) . . . . ?
C83 N14 C84 C85 -2.6(6) . . . . ?
C83 N14 C84 C88 -128.7(5) . . . . ?
C83 N14 C84 C98 113.8(5) . . . . ?
C83 N14 C86 C87 151.3(5) . . . . ?
C83 C92 C93 C94 -179.8(5) . . . . ?
C83 C92 C97 C96 180.0(5) . . . . ?
C84 N14 C83 N13 -26.2(5) . . . . ?
C84 N14 C83 C92 -149.5(5) . . . . ?
C84 N14 C86 C87 26.9(6) . . . . ?
C84 C85 C91 C90 -16.6(8) . . . . ?
C84 C88 C89 C90 8.8(7) . . . . ?
C85 N13 C83 N14 46.2(5) . . . . ?
C85 N13 C83 C92 166.6(5) . . . . ?
C85 C84 C88 C87 -143.0(5) . . . . ?
C85 C84 C88 C89 -24.8(7) . . . . ?
C85 C84 C98 O20 -49.7(7) . . . . ?
C85 C84 C98 N16 133.7(5) . . . . ?
C86 N14 C83 N13 -150.5(5) . . . . ?
C86 N14 C83 C92 86.2(6) . . . . ?
C86 N14 C84 C85 126.0(5) . . . . ?
C86 N14 C84 C88 -0.1(6) . . . . ?
C86 N14 C84 C98 -117.7(5) . . . . ?
C86 C87 C88 C84 42.0(5) . . . . ?
C86 C87 C88 C89 -80.6(6) . . . . ?
C87 C88 C89 C90 122.3(5) . . . . ?
C88 C84 C85 N13 146.6(5) . . . . ?
C88 C84 C85 C91 28.0(7) . . . . ?
C88 C84 C98 O20 80.7(6) . . . . ?
C88 C84 C98 N16 -95.9(6) . . . . ?
C88 C89 C90 C91 3.2(9) . . . . ?
C89 C90 C91 C85 1.0(10) . . . . ?
C92 C93 C94 C95 -0.2(9) . . . . ?
C93 C92 C97 C96 -1.7(8) . . . . ?
C93 C94 C95 N15 177.3(5) . . . . ?
C93 C94 C95 C96 -1.5(9) . . . . ?
C94 C95 C96 C97 1.6(9) . . . . ?
C95 C96 C97 C92 0.0(8) . . . . ?
C97 C92 C93 C94 1.8(9) . . . . ?
C98 N16 C99 C100 85.8(8) . . . . ?
C98 C84 C85 N13 -88.7(5) . . . . ?
C98 C84 C85 C91 152.7(5) . . . . ?
C98 C84 C88 C87 92.7(5) . . . . ?
C98 C84 C88 C89 -149.0(5) . . . . ?
C99 N16 C98 O20 6.6(9) . . . . ?
C99 N16 C98 C84 -177.0(6) . . . . ?

_shelx_res_file                  
;
TITL testm1 in P2(1)/c
CELL 0.71073 7.4546 18.7124 34.4314 90 91.7758 90
ZERR 8 0.0004 0.001 0.0019 0 0.0034 0
LATT -1
SYMM +X,-Y,0.5+Z
SFAC C H N O S
UNIT 200 224 32 40 8

L.S. 4 0 0
PLAN  5
TEMP -173.17
MORE -1
BOND $H
CONF
fmap 2 53
acta 52
SHEL 9999 0.8
REM <olex2.extras>
REM <HklSrc "%.\\testm1.hkl">
REM </olex2.extras>

WGHT    0.029300    6.752400
FVAR       0.09516
S1    5    0.684084    0.843557    0.313396    11.00000    0.01082    0.02147 =
         0.02758   -0.00103    0.00147    0.00180
O1    4    0.741447    0.777096    0.330737    11.00000    0.01761    0.02512 =
         0.03496    0.00425   -0.00134    0.01120
O2    4    0.809546    0.901490    0.310097    11.00000    0.01375    0.02666 =
         0.03537   -0.00462    0.00516   -0.00458
O3    4   -0.014011    0.656756    0.216060    11.00000    0.04158    0.03632 =
         0.03966   -0.00609   -0.01429   -0.00287
O4    4    0.129825    0.570538    0.244940    11.00000    0.05226    0.01589 =
         0.06325   -0.01257   -0.00877    0.00126
O5    4    0.322818    1.073797    0.363776    11.00000    0.02191    0.01418 =
         0.04126   -0.00067   -0.00156   -0.00336
N1    3    0.514201    0.876709    0.336325    11.00000    0.01123    0.01557 =
         0.02595   -0.00190    0.00365   -0.00393
N2    3    0.255503    0.882020    0.368832    11.00000    0.01109    0.01090 =
         0.02958   -0.00152    0.00370   -0.00259
N3    3    0.083736    0.633383    0.242453    11.00000    0.03364    0.02617 =
         0.03107   -0.00936   -0.00050   -0.00737
N4    3    0.119726    0.999314    0.334783    11.00000    0.01649    0.01347 =
         0.03831    0.00222   -0.00469   -0.00005
AFIX  43
H4    2    0.074319    0.955911    0.334989    11.00000   -1.20000
AFIX   0
C1    1    0.588431    0.825484    0.267224    11.00000    0.00944    0.02089 =
         0.02290    0.00169    0.00475   -0.00050
C2    1    0.508310    0.882587    0.246139    11.00000    0.01822    0.01614 =
         0.03678   -0.00178    0.00431    0.00066
AFIX  43
H2    2    0.511254    0.929901    0.256142    11.00000   -1.20000
AFIX   0
C3    1    0.425875    0.867765    0.210701    11.00000    0.01860    0.02327 =
         0.02985    0.00073    0.00170    0.00494
AFIX  43
H3    2    0.373259    0.905702    0.195978    11.00000   -1.20000
AFIX   0
C4    1    0.417710    0.798020    0.195819    11.00000    0.01588    0.03686 =
         0.02663   -0.00482    0.00081   -0.00071
C5    1    0.504827    0.744081    0.216439    11.00000    0.01822    0.03027 =
         0.03709   -0.00713    0.00588    0.00334
AFIX  43
H5    2    0.506969    0.697157    0.205931    11.00000   -1.20000
AFIX   0
C6    1    0.589438    0.757478    0.252357    11.00000    0.01290    0.02159 =
         0.03183   -0.00021    0.00252   -0.00028
AFIX  43
H6    2    0.647272    0.719869    0.266416    11.00000   -1.20000
AFIX   0
C7    1    0.315512    0.782236    0.158114    11.00000    0.03142    0.05229 =
         0.03629   -0.01137   -0.00550    0.00062
AFIX 137
H7A   2    0.192114    0.799779    0.159761    11.00000   -1.50000
H7B   2    0.313938    0.730543    0.153548    11.00000   -1.50000
H7C   2    0.374325    0.806167    0.136623    11.00000   -1.50000
AFIX   0
C8    1    0.382424    0.828917    0.354858    11.00000    0.01144    0.01420 =
         0.02244    0.00055    0.00517   -0.00229
AFIX  13
H8    2    0.440161    0.802257    0.377096    11.00000   -1.20000
AFIX   0
C9    1    0.350541    0.949382    0.378594    11.00000    0.00957    0.01040 =
         0.02616   -0.00163    0.00045   -0.00102
C10   1    0.539865    0.942055    0.361551    11.00000    0.01148    0.01492 =
         0.02522   -0.00127    0.00019   -0.00023
AFIX  13
H10   2    0.562795    0.984263    0.344597    11.00000   -1.20000
AFIX   0
C11   1    0.153109    0.859168    0.403114    11.00000    0.01958    0.01607 =
         0.03144    0.00223    0.00684   -0.00234
AFIX  23
H11A  2    0.211790    0.817862    0.416217    11.00000   -1.20000
H11B  2    0.028709    0.845780    0.395273    11.00000   -1.20000
AFIX   0
C12   1    0.154625    0.924559    0.429814    11.00000    0.01606    0.01673 =
         0.03450   -0.00464    0.00666   -0.00049
AFIX  23
H12A  2    0.142239    0.910553    0.457328    11.00000   -1.20000
H12B  2    0.057557    0.958433    0.422337    11.00000   -1.20000
AFIX   0
C13   1    0.341531    0.956925    0.422832    11.00000    0.01292    0.01533 =
         0.03270   -0.00489    0.00512    0.00173
AFIX  13
H13   2    0.341762    1.008696    0.430036    11.00000   -1.20000
AFIX   0
C14   1    0.489210    0.917880    0.446293    11.00000    0.01939    0.02237 =
         0.02881   -0.00164   -0.00090    0.00463
AFIX  23
H14A  2    0.495386    0.937363    0.473033    11.00000   -1.20000
H14B  2    0.457894    0.866585    0.447995    11.00000   -1.20000
AFIX   0
C15   1    0.667300    0.924950    0.428910    11.00000    0.01555    0.02003 =
         0.03449   -0.00639   -0.00592    0.00388
AFIX  43
H15   2    0.770755    0.921696    0.445633    11.00000   -1.20000
AFIX   0
C16   1    0.690877    0.935541    0.391433    11.00000    0.00986    0.02094 =
         0.03211   -0.00557   -0.00225   -0.00279
AFIX  43
H16   2    0.810380    0.939268    0.382833    11.00000   -1.20000
AFIX   0
C17   1    0.294450    0.777984    0.326179    11.00000    0.01530    0.01505 =
         0.02206    0.00038    0.00550   -0.00293
C18   1    0.187553    0.802411    0.294986    11.00000    0.01144    0.01366 =
         0.03177    0.00095    0.00261    0.00036
AFIX  43
H18   2    0.164244    0.852120    0.292377    11.00000   -1.20000
AFIX   0
C19   1    0.115266    0.755599    0.267911    11.00000    0.01315    0.02012 =
         0.02600    0.00031   -0.00094    0.00170
AFIX  43
H19   2    0.044042    0.772478    0.246468    11.00000   -1.20000
AFIX   0
C20   1    0.149004    0.683162    0.272716    11.00000    0.01551    0.01715 =
         0.02919   -0.00410   -0.00043   -0.00634
C21   1    0.245748    0.657080    0.304085    11.00000    0.02241    0.01368 =
         0.03114    0.00075    0.00068   -0.00407
AFIX  43
H21   2    0.261157    0.607018    0.307334    11.00000   -1.20000
AFIX   0
C22   1    0.321341    0.704365    0.331169    11.00000    0.01398    0.01907 =
         0.02392    0.00144    0.00063    0.00101
AFIX  43
H22   2    0.390410    0.686936    0.352802    11.00000   -1.20000
AFIX   0
C23   1    0.260214    1.013169    0.357988    11.00000    0.01579    0.01634 =
         0.03034    0.00085    0.00238    0.00061
C24   1    0.035649    1.052455    0.308734    11.00000    0.01909    0.01989 =
         0.03826    0.00845   -0.00768    0.00343
AFIX  23
H24A  2    0.046486    1.100401    0.320734    11.00000   -1.20000
H24B  2   -0.093650    1.041390    0.305101    11.00000   -1.20000
AFIX   0
C25   1    0.122215    1.053217    0.269747    11.00000    0.03175    0.03513 =
         0.03821    0.00140   -0.01189    0.00601
AFIX 137
H25A  2    0.051506    1.083296    0.251702    11.00000   -1.50000
H25B  2    0.127247    1.004407    0.259521    11.00000   -1.50000
H25C  2    0.244170    1.072442    0.272672    11.00000   -1.50000
AFIX   0

S3    5    1.167634    0.615553    0.557796    11.00000    0.01296    0.02468 =
         0.02250   -0.00350   -0.00070    0.00081
O11   4    1.225070    0.548806    0.541673    11.00000    0.01849    0.02666 =
         0.02922   -0.00985    0.00116    0.00664
O12   4    1.294313    0.673322    0.561499    11.00000    0.01378    0.03120 =
         0.02660   -0.00157   -0.00081   -0.00714
O13   4    0.577977    0.342914    0.615331    11.00000    0.05873    0.02342 =
         0.05221    0.00635    0.01922   -0.00560
O14   4    0.461723    0.431482    0.646332    11.00000    0.04139    0.04224 =
         0.04147    0.00487    0.02006   -0.00218
O15   4    0.831005    0.841633    0.503498    11.00000    0.02928    0.01471 =
         0.03984   -0.00400    0.00204   -0.00374
N9    3    0.995718    0.648523    0.531980    11.00000    0.01289    0.01708 =
         0.02107   -0.00178   -0.00435   -0.00534
N10   3    0.741143    0.651661    0.494757    11.00000    0.01530    0.01407 =
         0.02182    0.00097   -0.00362   -0.00130
N11   3    0.546685    0.407048    0.619417    11.00000    0.02512    0.02866 =
         0.03970    0.00273    0.00564   -0.00811
N12   3    0.614019    0.770599    0.526980    11.00000    0.01299    0.01601 =
         0.04516   -0.00724    0.00461   -0.00093
AFIX  43
H12   2    0.564177    0.727992    0.525802    11.00000   -1.20000
AFIX   0
C51   1    1.075077    0.598251    0.603172    11.00000    0.01356    0.02426 =
         0.01822   -0.00092   -0.00336   -0.00059
C52   1    1.071923    0.529086    0.617109    11.00000    0.02035    0.02291 =
         0.02813   -0.00405   -0.00165    0.00488
AFIX  43
H52   2    1.124289    0.491432    0.602828    11.00000   -1.20000
AFIX   0
C53   1    0.991891    0.515007    0.652046    11.00000    0.02453    0.02677 =
         0.02759    0.00425   -0.00494   -0.00097
AFIX  43
H53   2    0.992469    0.467724    0.662097    11.00000   -1.20000
AFIX   0
C54   1    0.910487    0.569714    0.672574    11.00000    0.01705    0.03566 =
         0.01918   -0.00094   -0.00448   -0.00064
C55   1    0.919576    0.639597    0.658577    11.00000    0.02244    0.02455 =
         0.02479   -0.00688   -0.00443    0.00529
AFIX  43
H55   2    0.868337    0.677386    0.672949    11.00000   -1.20000
AFIX   0
C56   1    1.002043    0.654596    0.624113    11.00000    0.01697    0.02333 =
         0.02735   -0.00268   -0.00221    0.00543
AFIX  43
H56   2    1.008942    0.702301    0.614839    11.00000   -1.20000
AFIX   0
C57   1    0.816730    0.552811    0.709492    11.00000    0.02791    0.04756 =
         0.02337    0.00379    0.00101   -0.00206
AFIX 137
H57A  2    0.761970    0.505296    0.707435    11.00000   -1.50000
H57B  2    0.723242    0.588552    0.713716    11.00000   -1.50000
H57C  2    0.903852    0.553566    0.731396    11.00000   -1.50000
AFIX   0
C58   1    0.865893    0.599767    0.512723    11.00000    0.01012    0.01334 =
         0.02660   -0.00592   -0.00364   -0.00043
AFIX  13
H58   2    0.926307    0.571882    0.492083    11.00000   -1.20000
AFIX   0
C59   1    0.841806    0.717452    0.485803    11.00000    0.01292    0.01179 =
         0.02203   -0.00150   -0.00435   -0.00179
C60   1    1.031959    0.707228    0.503656    11.00000    0.00869    0.01606 =
         0.02965    0.00000   -0.00013   -0.00111
AFIX  13
H60   2    1.070572    0.751427    0.517940    11.00000   -1.20000
AFIX   0
C61   1    0.641486    0.627330    0.459568    11.00000    0.01647    0.01774 =
         0.02547   -0.00229   -0.00261   -0.00394
AFIX  23
H61A  2    0.519755    0.610641    0.465859    11.00000   -1.20000
H61B  2    0.705972    0.588182    0.446609    11.00000   -1.20000
AFIX   0
C62   1    0.632441    0.694686    0.433863    11.00000    0.01883    0.01395 =
         0.02634    0.00116   -0.00371   -0.00177
AFIX  23
H62A  2    0.612674    0.682357    0.406098    11.00000   -1.20000
H62B  2    0.536756    0.727659    0.441987    11.00000   -1.20000
AFIX   0
C63   1    0.820198    0.726796    0.441658    11.00000    0.01824    0.01251 =
         0.02126   -0.00173   -0.00105   -0.00403
AFIX  13
H63   2    0.820284    0.778710    0.434766    11.00000   -1.20000
AFIX   0
C64   1    0.957680    0.686559    0.417811    11.00000    0.01852    0.02022 =
         0.02630   -0.00236    0.00221   -0.00048
AFIX  23
H64A  2    0.909595    0.638393    0.411725    11.00000   -1.20000
H64B  2    0.971368    0.712016    0.392872    11.00000   -1.20000
AFIX   0
C65   1    1.140116    0.678343    0.437153    11.00000    0.01455    0.01802 =
         0.03212   -0.00021    0.00389    0.00045
AFIX  43
H65   2    1.238324    0.666535    0.421428    11.00000   -1.20000
AFIX   0
C66   1    1.171022    0.686689    0.474895    11.00000    0.00919    0.02193 =
         0.03296    0.00526    0.00195   -0.00088
AFIX  43
H66   2    1.290171    0.679145    0.484619    11.00000   -1.20000
AFIX   0
C67   1    0.772976    0.549314    0.539907    11.00000    0.01256    0.01970 =
         0.01735   -0.00300   -0.00382   -0.00249
C68   1    0.784477    0.475733    0.533926    11.00000    0.01956    0.02114 =
         0.02172   -0.00324    0.00306   -0.00376
AFIX  43
H68   2    0.846667    0.457778    0.512322    11.00000   -1.20000
AFIX   0
C69   1    0.705682    0.428863    0.559331    11.00000    0.02661    0.01689 =
         0.02826   -0.00587   -0.00201   -0.00614
AFIX  43
H69   2    0.711581    0.378693    0.555344    11.00000   -1.20000
AFIX   0
C70   1    0.618387    0.456804    0.590579    11.00000    0.01869    0.01969 =
         0.02782    0.00661    0.00244   -0.00525
C71   1    0.599212    0.529328    0.596405    11.00000    0.01223    0.02855 =
         0.02545   -0.00009    0.00291    0.00249
AFIX  43
H71   2    0.534312    0.546928    0.617707    11.00000   -1.20000
AFIX   0
C72   1    0.676518    0.575859    0.570560    11.00000    0.01026    0.01797 =
         0.02490   -0.00305    0.00085    0.00043
AFIX  43
H72   2    0.663554    0.625992    0.573803    11.00000   -1.20000
AFIX   0
C73   1    0.758633    0.782619    0.506451    11.00000    0.01668    0.01543 =
         0.02677   -0.00548   -0.00591   -0.00142
C74   1    0.532853    0.825660    0.551765    11.00000    0.02494    0.03175 =
         0.05129   -0.01338    0.01152   -0.00110
AFIX  23
H74A  2    0.405177    0.813920    0.555666    11.00000   -1.20000
H74B  2    0.538217    0.872753    0.538749    11.00000   -1.20000
AFIX   0
C75   1    0.632839    0.829298    0.590963    11.00000    0.05374    0.03722 =
         0.03154   -0.00421    0.01811   -0.00676
AFIX 137
H75A  2    0.755889    0.845815    0.587266    11.00000   -1.50000
H75B  2    0.635584    0.781723    0.602867    11.00000   -1.50000
H75C  2    0.571384    0.862696    0.607980    11.00000   -1.50000
AFIX   0

S2    5    0.095137    0.354401    0.314613    11.00000    0.01065    0.01836 =
         0.02180   -0.00037   -0.00016   -0.00117
O6    4    0.032236    0.287677    0.330534    11.00000    0.01459    0.02377 =
         0.02970    0.00365    0.00250   -0.00992
O7    4   -0.028156    0.414222    0.312000    11.00000    0.01114    0.02333 =
         0.03232   -0.00169   -0.00237    0.00558
O8    4    0.791343    0.182547    0.216335    11.00000    0.04891    0.05575 =
         0.03879   -0.01045    0.01738    0.00807
O9    4    0.682315    0.088981    0.244112    11.00000    0.04944    0.02997 =
         0.04555   -0.01999   -0.00529    0.01598
O10   4    0.446562    0.571018    0.378641    11.00000    0.01952    0.01218 =
         0.03086    0.00319    0.00262    0.00060
N5    3    0.270736    0.384777    0.340018    11.00000    0.01453    0.01192 =
         0.01919   -0.00445   -0.00293    0.00162
N6    3    0.526011    0.378803    0.378210    11.00000    0.01236    0.00761 =
         0.02263    0.00203   -0.00167    0.00204
N7    3    0.709679    0.154084    0.242384    11.00000    0.02552    0.03791 =
         0.03137   -0.01293   -0.00478    0.00992
N8    3    0.672915    0.503092    0.355734    11.00000    0.01749    0.01186 =
         0.02969    0.00380    0.00407   -0.00115
AFIX  43
H8A   2    0.721595    0.460262    0.355405    11.00000   -1.20000
AFIX   0
C26   1    0.181708    0.337344    0.268529    11.00000    0.00905    0.01917 =
         0.02023   -0.00181   -0.00246    0.00286
C27   1    0.250467    0.393495    0.247658    11.00000    0.01403    0.01763 =
         0.02741    0.00081   -0.00032    0.00066
AFIX  43
H27   2    0.245930    0.440908    0.257443    11.00000   -1.20000
AFIX   0
C28   1    0.326588    0.379477    0.212022    11.00000    0.01668    0.02863 =
         0.02265    0.00474   -0.00355    0.00183
AFIX  43
H28   2    0.374542    0.417589    0.197358    11.00000   -1.20000
AFIX   0
C29   1    0.332823    0.309752    0.197729    11.00000    0.01553    0.03251 =
         0.02200   -0.00097   -0.00497    0.00120
C30   1    0.257076    0.254214    0.219081    11.00000    0.01896    0.02322 =
         0.02382    0.00035   -0.00510    0.00202
AFIX  43
H30   2    0.257255    0.206850    0.209148    11.00000   -1.20000
AFIX   0
C31   1    0.182137    0.268052    0.254518    11.00000    0.01688    0.01544 =
         0.02459    0.00120   -0.00163   -0.00173
AFIX  43
H31   2    0.131484    0.230402    0.269093    11.00000   -1.20000
AFIX   0
C32   1    0.425833    0.292775    0.160573    11.00000    0.03379    0.03279 =
         0.01956   -0.00038   -0.00113    0.00421
AFIX 137
H32A  2    0.442704    0.336882    0.145780    11.00000   -1.50000
H32B  2    0.352293    0.259306    0.145046    11.00000   -1.50000
H32C  2    0.542957    0.271102    0.166741    11.00000   -1.50000
AFIX   0
C33   1    0.397661    0.331974    0.357839    11.00000    0.01187    0.01418 =
         0.01760    0.00168   -0.00058   -0.00236
AFIX  13
H33   2    0.334412    0.301314    0.376870    11.00000   -1.20000
AFIX   0
C34   1    0.431446    0.445294    0.389965    11.00000    0.01252    0.01388 =
         0.02210    0.00277    0.00029    0.00349
C35   1    0.239080    0.438909    0.370823    11.00000    0.01691    0.01568 =
         0.01769   -0.00050    0.00062    0.00224
AFIX  13
H35   2    0.206582    0.485445    0.358179    11.00000   -1.20000
AFIX   0
C36   1    0.602193    0.345738    0.414475    11.00000    0.01536    0.02129 =
         0.02041    0.00097   -0.00432    0.00337
AFIX  23
H36A  2    0.727295    0.361824    0.419485    11.00000   -1.20000
H36B  2    0.601073    0.292968    0.412425    11.00000   -1.20000
AFIX   0
C37   1    0.482383    0.370466    0.446717    11.00000    0.02294    0.01340 =
         0.02139    0.00386   -0.00131    0.00093
AFIX  23
H37A  2    0.546361    0.368579    0.472325    11.00000   -1.20000
H37B  2    0.372196    0.341065    0.447667    11.00000   -1.20000
AFIX   0
C38   1    0.438860    0.447153    0.435007    11.00000    0.01627    0.01710 =
         0.02050   -0.00099    0.00036    0.00195
AFIX  13
H38   2    0.541626    0.478243    0.443662    11.00000   -1.20000
AFIX   0
C39   1    0.266075    0.476729    0.452722    11.00000    0.02735    0.01941 =
         0.01950   -0.00211    0.00762   -0.00050
AFIX  23
H39A  2    0.271734    0.470128    0.481261    11.00000   -1.20000
H39B  2    0.255681    0.528526    0.447242    11.00000   -1.20000
AFIX   0
C40   1    0.105411    0.438427    0.435724    11.00000    0.02070    0.01929 =
         0.02551    0.00179    0.00670   -0.00137
AFIX  43
H40   2    0.008205    0.427685    0.451944    11.00000   -1.20000
AFIX   0
C41   1    0.095328    0.419220    0.398831    11.00000    0.01600    0.01792 =
         0.02776   -0.00152    0.00594   -0.00159
AFIX  43
H41   2   -0.005264    0.392238    0.389648    11.00000   -1.20000
AFIX   0
C42   1    0.488017    0.285788    0.328073    11.00000    0.01112    0.01467 =
         0.01992    0.00048   -0.00244   -0.00030
C43   1    0.593441    0.315699    0.299634    11.00000    0.01380    0.01623 =
         0.02586   -0.00132    0.00073    0.00017
AFIX  43
H43   2    0.614871    0.365742    0.299469    11.00000   -1.20000
AFIX   0
C44   1    0.667162    0.272595    0.271569    11.00000    0.01452    0.02751 =
         0.02437   -0.00106    0.00188    0.00535
AFIX  43
H44   2    0.736570    0.292675    0.251625    11.00000   -1.20000
AFIX   0
C45   1    0.637579    0.199753    0.273205    11.00000    0.01467    0.02558 =
         0.01833   -0.00695   -0.00306    0.00406
C46   1    0.541117    0.168087    0.301937    11.00000    0.02565    0.02114 =
         0.02487   -0.00773   -0.00742    0.00542
AFIX  43
H46   2    0.527370    0.117653    0.302913    11.00000   -1.20000
AFIX   0
C47   1    0.463887    0.211979    0.329643    11.00000    0.01955    0.01732 =
         0.02187    0.00275   -0.00244    0.00251
AFIX  43
H47   2    0.394920    0.191546    0.349557    11.00000   -1.20000
AFIX   0
C48   1    0.518061    0.511739    0.373569    11.00000    0.01347    0.01299 =
         0.01859    0.00033   -0.00241   -0.00188
C49   1    0.764900    0.561740    0.336748    11.00000    0.02372    0.01873 =
         0.04815    0.00431    0.01688   -0.00537
AFIX  23
H49A  2    0.896272    0.555288    0.340121    11.00000   -1.20000
H49B  2    0.732381    0.607492    0.349137    11.00000   -1.20000
AFIX   0
C50   1    0.714963    0.564681    0.294044    11.00000    0.05800    0.03901 =
         0.04463    0.02014    0.03231    0.02599
AFIX 137
H50A  2    0.779440    0.604056    0.281927    11.00000   -1.50000
H50B  2    0.585389    0.572419    0.290688    11.00000   -1.50000
H50C  2    0.747574    0.519480    0.281739    11.00000   -1.50000
AFIX   0

S4    5    0.578485    0.115378    0.537728    11.00000    0.01094    0.01951 =
         0.02301    0.00111    0.00190   -0.00081
O16   4    0.525554    0.046019    0.523444    11.00000    0.01799    0.02230 =
         0.02958   -0.00044   -0.00066   -0.00922
O17   4    0.450652    0.173393    0.534630    11.00000    0.01065    0.02788 =
         0.03442    0.00614    0.00293    0.00715
O18   4    1.208796   -0.132340    0.629895    11.00000    0.07062    0.04046 =
         0.05569    0.02029    0.00312    0.02184
O19   4    1.289933   -0.033791    0.659244    11.00000    0.05978    0.06825 =
         0.04340    0.02663   -0.02182   -0.00011
O20   4    0.885127    0.330245    0.494674    11.00000    0.01904    0.01725 =
         0.02747   -0.00234   -0.00045    0.00283
N13   3    0.758429    0.145477    0.516524    11.00000    0.01198    0.01469 =
         0.02195    0.00495    0.00461    0.00295
N14   3    1.029485    0.145932    0.489043    11.00000    0.00902    0.01030 =
         0.02294   -0.00201    0.00187    0.00020
N15   3    1.220798   -0.066205    0.631685    11.00000    0.02891    0.04622 =
         0.04456    0.02213    0.00667    0.01494
N16   3    1.135285    0.273132    0.517516    11.00000    0.01792    0.01395 =
         0.03741   -0.00770   -0.00568    0.00224
AFIX  43
H16A  2    1.201248    0.234336    0.515745    11.00000   -1.20000
AFIX   0
C76   1    0.655844    0.105889    0.586097    11.00000    0.01078    0.02303 =
         0.01923    0.00233    0.00233    0.00112
C77   1    0.660660    0.038532    0.603188    11.00000    0.01861    0.02489 =
         0.02315    0.00183    0.00256   -0.00438
AFIX  43
H77   2    0.614208   -0.001937    0.589591    11.00000   -1.20000
AFIX   0
C78   1    0.734133    0.031630    0.640234    11.00000    0.02008    0.02859 =
         0.02611    0.00781    0.00403   -0.00018
AFIX  43
H78   2    0.737666   -0.014284    0.652008    11.00000   -1.20000
AFIX   0
C79   1    0.803276    0.089830    0.660916    11.00000    0.01751    0.03810 =
         0.01717   -0.00020    0.00296   -0.00077
C80   1    0.790456    0.157004    0.643571    11.00000    0.02803    0.02646 =
         0.02631   -0.01049    0.00540   -0.00309
AFIX  43
H80   2    0.832847    0.197699    0.657566    11.00000   -1.20000
AFIX   0
C81   1    0.718162    0.165728    0.606815    11.00000    0.01598    0.02079 =
         0.02888    0.00015    0.00432    0.00459
AFIX  43
H81   2    0.710408    0.211968    0.595497    11.00000   -1.20000
AFIX   0
C82   1    0.895090    0.079570    0.700069    11.00000    0.02189    0.06428 =
         0.02749    0.00362   -0.00010   -0.00228
AFIX 137
H82A  2    0.842673    0.038311    0.713084    11.00000   -1.50000
H82B  2    0.878903    0.122475    0.715903    11.00000   -1.50000
H82C  2    1.023473    0.071245    0.696714    11.00000   -1.50000
AFIX   0
C83   1    0.904034    0.095690    0.505924    11.00000    0.01525    0.01052 =
         0.02434   -0.00242    0.00052   -0.00107
AFIX  13
H83   2    0.858284    0.061923    0.485400    11.00000   -1.20000
AFIX   0
C84   1    0.929375    0.208649    0.473789    11.00000    0.00992    0.01664 =
         0.02154    0.00117    0.00140    0.00216
C85   1    0.731059    0.191525    0.480835    11.00000    0.01053    0.01630 =
         0.02607    0.00486    0.00300    0.00006
AFIX  13
H85   2    0.663198    0.235946    0.487091    11.00000   -1.20000
AFIX   0
C86   1    1.143695    0.117943    0.458681    11.00000    0.01590    0.01591 =
         0.01928   -0.00139    0.00318   -0.00170
AFIX  23
H86A  2    1.081165    0.080196    0.443336    11.00000   -1.20000
H86B  2    1.257202    0.098364    0.469939    11.00000   -1.20000
AFIX   0
C87   1    1.178016    0.183452    0.433955    11.00000    0.01407    0.01934 =
         0.02791    0.00222    0.00737   -0.00127
AFIX  23
H87A  2    1.220079    0.170028    0.407957    11.00000   -1.20000
H87B  2    1.266921    0.215750    0.446736    11.00000   -1.20000
AFIX   0
C88   1    0.990646    0.217751    0.431341    11.00000    0.01540    0.01694 =
         0.02070    0.00073   -0.00074    0.00094
AFIX  13
H88   2    1.000994    0.269663    0.424888    11.00000   -1.20000
AFIX   0
C89   1    0.874422    0.179228    0.399819    11.00000    0.01914    0.02393 =
         0.02505   -0.00313    0.00189   -0.00209
AFIX  23
H89A  2    0.845702    0.213913    0.378823    11.00000   -1.20000
H89B  2    0.947741    0.140844    0.388486    11.00000   -1.20000
AFIX   0
C90   1    0.701304    0.146701    0.412606    11.00000    0.01525    0.02282 =
         0.02557    0.00218   -0.00709   -0.00048
AFIX  43
H90   2    0.631391    0.120731    0.393884    11.00000   -1.20000
AFIX   0
C91   1    0.640238    0.151760    0.447887    11.00000    0.01124    0.02130 =
         0.02730    0.00415   -0.00665   -0.00373
AFIX  43
H91   2    0.530151    0.128458    0.452923    11.00000   -1.20000
AFIX   0
C92   1    0.990719    0.053669    0.539224    11.00000    0.00555    0.01788 =
         0.02587    0.00043    0.00147    0.00319
C93   1    0.980366   -0.020108    0.538596    11.00000    0.01829    0.01628 =
         0.02664   -0.00015   -0.00091   -0.00076
AFIX  43
H93   2    0.920004   -0.043562    0.517498    11.00000   -1.20000
AFIX   0
C94   1    1.057332   -0.059774    0.568479    11.00000    0.02626    0.01595 =
         0.03649    0.00457    0.00962    0.00888
AFIX  43
H94   2    1.050299   -0.110464    0.568277    11.00000   -1.20000
AFIX   0
C95   1    1.144882   -0.024265    0.598718    11.00000    0.01347    0.02820 =
         0.02862    0.00969    0.00094    0.00987
C96   1    1.161631    0.049322    0.599685    11.00000    0.01693    0.03453 =
         0.02364    0.00019    0.00076    0.00510
AFIX  43
H96   2    1.225069    0.072428    0.620485    11.00000   -1.20000
AFIX   0
C97   1    1.083195    0.088494    0.569424    11.00000    0.01341    0.01632 =
         0.02330    0.00010    0.00190    0.00050
AFIX  43
H97   2    1.092653    0.139121    0.569331    11.00000   -1.20000
AFIX   0
C98   1    0.979866    0.276412    0.496997    11.00000    0.01303    0.01690 =
         0.02480    0.00023    0.00309   -0.00208
C99   1    1.199729    0.330565    0.542496    11.00000    0.02862    0.02093 =
         0.04968   -0.00994   -0.01167   -0.00067
AFIX  23
H99A  2    1.165050    0.377015    0.530725    11.00000   -1.20000
H99B  2    1.332392    0.328740    0.544635    11.00000   -1.20000
AFIX   0
C100  1    1.124394    0.325375    0.582372    11.00000    0.06397    0.02779 =
         0.02956   -0.00334   -0.02513    0.00311
AFIX 137
H10A  2    0.994697    0.333967    0.580750    11.00000   -1.50000
H10B  2    1.181772    0.361220    0.599384    11.00000   -1.50000
H10C  2    1.147577    0.277553    0.592991    11.00000   -1.50000
AFIX   0
HKLF 4

REM  testm1 in P2(1)/c
REM R1 =  0.0585 for   15856 Fo > 4sig(Fo)  and  0.0796 for all   19637 data
REM   1269 parameters refined using      2 restraints

END

WGHT      0.0291      6.8560

REM Highest difference peak  0.315,  deepest hole -0.399,  1-sigma level  0.064
Q1    1  -0.1798  0.3578  0.3217  11.00000  0.05    0.32
Q2    1   0.3074  0.7998  0.2619  11.00000  0.05    0.28
Q3    1   0.5535  0.6419  0.5794  11.00000  0.05    0.26
Q4    1   0.8512  0.1253  0.5386  11.00000  0.05    0.25
Q5    1   0.6263  0.9198  0.2033  11.00000  0.05    0.25
;
_shelx_res_checksum              75698
_olex2_submission_special_instructions 'No special instructions were received'
####################################################################### 
# 
# This file contains crystal structure data downloaded from the 
# Cambridge Structural Database (CSD) hosted by the Cambridge 
# Crystallographic Data Centre (CCDC).
# 
# Full information about CCDC data access policies and citation 
# guidelines are available at http://www.ccdc.cam.ac.uk/access/V1 
# 
# Audit and citation data items may have been added by the CCDC. 
# Please retain this information to preserve the provenance of 
# this file and to allow appropriate attribution of the data. 
# 
#######################################################################

data_22a
_database_code_depnum_ccdc_archive 'CCDC 1441501'
_audit_update_record             
;
2015-12-09 deposited with the CCDC.
2016-01-04 downloaded from the CCDC.
;
_audit_creation_date             2015-12-09
_audit_creation_method           
;
Olex2 1.2
(compiled 2015.09.30 svn.r3233 for OlexSys, GUI svn.r5103)
;
_shelxl_version_number           2013-4
_chemical_name_common            ?
_chemical_name_systematic        
;
 ?
;
_chemical_formula_moiety         'C25 H29 N3 O3 S'
_chemical_formula_sum            'C25 H29 N3 O3 S'
_chemical_formula_weight         451.57
_chemical_melting_point          ?
loop_
_atom_type_symbol
_atom_type_description
_atom_type_scat_dispersion_real
_atom_type_scat_dispersion_imag
_atom_type_scat_source
C C 0.0033 0.0016 'International Tables Vol C Tables 4.2.6.8 and 6.1.1.4'
H H 0.0000 0.0000 'International Tables Vol C Tables 4.2.6.8 and 6.1.1.4'
N N 0.0061 0.0033 'International Tables Vol C Tables 4.2.6.8 and 6.1.1.4'
O O 0.0106 0.0060 'International Tables Vol C Tables 4.2.6.8 and 6.1.1.4'
S S 0.1246 0.1234 'International Tables Vol C Tables 4.2.6.8 and 6.1.1.4'

_shelx_space_group_comment       
;
The symmetry employed for this shelxl refinement is uniquely defined
by the following loop, which should always be used as a source of
symmetry information in preference to the above space-group names.
They are only intended as comments.
;
_space_group_crystal_system      monoclinic
_space_group_IT_number           14
_space_group_name_H-M_alt        'P 1 21/n 1'
_space_group_name_Hall           '-P 2yn'
loop_
_space_group_symop_operation_xyz
'x, y, z'
'-x+1/2, y+1/2, -z+1/2'
'-x, -y, -z'
'x-1/2, -y-1/2, z-1/2'

_cell_length_a                   13.2995(5)
_cell_length_b                   10.5425(4)
_cell_length_c                   16.0040(6)
_cell_angle_alpha                90
_cell_angle_beta                 93.024(2)
_cell_angle_gamma                90
_cell_volume                     2240.79(15)
_cell_formula_units_Z            4
_cell_measurement_reflns_used    9847
_cell_measurement_temperature    100(2)
_cell_measurement_theta_max      27.86
_cell_measurement_theta_min      2.31
_shelx_estimated_absorpt_T_max   ?
_shelx_estimated_absorpt_T_min   ?
_exptl_absorpt_coefficient_mu    0.177
_exptl_absorpt_correction_T_max  0.7456
_exptl_absorpt_correction_T_min  0.6364
_exptl_absorpt_correction_type   multi-scan
_exptl_absorpt_process_details   
;
SADABS-2014/5 (Bruker,2014/5) was used for absorption correction.
wR2(int) was 0.0633 before and 0.0512 after correction.
The Ratio of minimum to maximum transmission is 0.8535.
The \l/2 correction factor is 0.00150.
;
_exptl_crystal_colour            colourless
_exptl_crystal_colour_primary    colourless
_exptl_crystal_density_diffrn    1.339
_exptl_crystal_density_meas      ?
_exptl_crystal_density_method    ?
_exptl_crystal_description       block
_exptl_crystal_F_000             960
_exptl_crystal_size_max          0.39
_exptl_crystal_size_mid          0.31
_exptl_crystal_size_min          0.14
_exptl_special_details           
;
 ?
;
_exptl_transmission_factor_max   ?
_exptl_transmission_factor_min   ?
_diffrn_reflns_av_R_equivalents  0.0913
_diffrn_reflns_av_unetI/netI     0.0397
_diffrn_reflns_Laue_measured_fraction_full 1.000
_diffrn_reflns_Laue_measured_fraction_max 0.992
_diffrn_reflns_limit_h_max       17
_diffrn_reflns_limit_h_min       -17
_diffrn_reflns_limit_k_max       13
_diffrn_reflns_limit_k_min       -13
_diffrn_reflns_limit_l_max       21
_diffrn_reflns_limit_l_min       -21
_diffrn_reflns_number            40020
_diffrn_reflns_point_group_measured_fraction_full 1.000
_diffrn_reflns_point_group_measured_fraction_max 0.992
_diffrn_reflns_theta_full        26.000
_diffrn_reflns_theta_max         28.084
_diffrn_reflns_theta_min         1.941
_diffrn_ambient_temperature      100(2)
_diffrn_detector                 'Bruker area detector'
_diffrn_detector_area_resol_mean ?
_diffrn_detector_type            'CCD area detector'
_diffrn_measured_fraction_theta_full 1.000
_diffrn_measured_fraction_theta_max 0.992
_diffrn_measurement_device       'Bruker Apex II kappa CCD area detector'
_diffrn_measurement_device_type  'Bruker Apex II kappa CCD area detector'
_diffrn_measurement_method       '\f and \w scans'
_diffrn_radiation_monochromator  graphite
_diffrn_radiation_type           MoK\a
_diffrn_radiation_wavelength     0.71073
_diffrn_source                   'fine-focus sealed tube'
_diffrn_standards_number         0
_reflns_Friedel_coverage         0.000
_reflns_Friedel_fraction_full    .
_reflns_Friedel_fraction_max     .
_reflns_number_gt                4572
_reflns_number_total             5414
_reflns_special_details          
;
 Reflections were merged by SHELXL according to the crystal
 class for the calculation of statistics and refinement.
 
 _reflns_Friedel_fraction is defined as the number of unique
 Friedel pairs measured divided by the number that would be
 possible theoretically, ignoring centric projections and
 systematic absences.
;
_reflns_threshold_expression     'I > 2\s(I)'
_computing_cell_refinement       'SAINT v8.34A (Bruker, 2013)'
_computing_data_collection       ?
_computing_data_reduction        'SAINT v8.34A (Bruker, 2013)'
_computing_molecular_graphics    'Olex2 (Dolomanov et al., 2009)'
_computing_publication_material  'Olex2 (Dolomanov et al., 2009)'
_computing_structure_refinement  'ShelXL (Sheldrick, 2015)'
_computing_structure_solution    
;
Superflip (Palatinus & Chapuis, 2007;Palatinus & van der Lee, 2008;
Palatinus et al., 2012)
;
_refine_diff_density_max         0.346
_refine_diff_density_min         -0.448
_refine_diff_density_rms         0.053
_refine_ls_extinction_coef       .
_refine_ls_extinction_method     none
_refine_ls_goodness_of_fit_ref   1.051
_refine_ls_hydrogen_treatment    mixed
_refine_ls_matrix_type           full
_refine_ls_number_parameters     295
_refine_ls_number_reflns         5414
_refine_ls_number_restraints     0
_refine_ls_R_factor_all          0.0527
_refine_ls_R_factor_gt           0.0428
_refine_ls_restrained_S_all      1.051
_refine_ls_shift/su_max          0.002
_refine_ls_shift/su_mean         0.000
_refine_ls_structure_factor_coef Fsqd
_refine_ls_weighting_details     
'w=1/[\s^2^(Fo^2^)+(0.0337P)^2^+1.4537P] where P=(Fo^2^+2Fc^2^)/3'
_refine_ls_weighting_scheme      calc
_refine_ls_wR_factor_gt          0.0953
_refine_ls_wR_factor_ref         0.1009
_refine_special_details          
;
 ?
;
_olex2_refinement_description    
;
1. Fixed Uiso
 At 1.2 times of:
  All C(H) groups, All C(H,H) groups
 At 1.5 times of:
  All C(H,H,H) groups
2.a Ternary CH refined with riding coordinates:
 C1(H1), C2(H2), C13(H13)
2.b Secondary CH2 refined with riding coordinates:
 C12(H12A,H12B), C14(H14A,H14B), C15(H15A,H15B), C17(H17A,H17B)
2.c Aromatic/amide H refined with riding coordinates:
 C5(H5), C6(H6), C7(H7), C8(H8), C9(H9), C10(H10), C11(H11), C20(H20),
 C21(H21), C23(H23), C24(H24)
2.d Idealised Me refined as rotating group:
 C18(H18A,H18B,H18C), C25(H25A,H25B,H25C)
;
_atom_sites_solution_hydrogens   mixed
_atom_sites_solution_primary     ?
_atom_sites_solution_secondary   ?
loop_
_atom_site_label
_atom_site_type_symbol
_atom_site_fract_x
_atom_site_fract_y
_atom_site_fract_z
_atom_site_U_iso_or_equiv
_atom_site_adp_type
_atom_site_occupancy
_atom_site_site_symmetry_order
_atom_site_calc_flag
_atom_site_refinement_flags_posn
_atom_site_refinement_flags_adp
_atom_site_refinement_flags_occupancy
_atom_site_disorder_assembly
_atom_site_disorder_group
S1 S 0.34830(3) 0.53786(4) 0.60714(2) 0.01533(10) Uani 1 1 d . . . . .
O1 O 0.50437(8) 0.60395(12) 0.92683(6) 0.0195(2) Uani 1 1 d . . . . .
O2 O 0.37969(8) 0.60297(12) 0.53385(7) 0.0207(3) Uani 1 1 d . . . . .
O3 O 0.25821(8) 0.57885(12) 0.64503(7) 0.0221(3) Uani 1 1 d . . . . .
N1 N 0.60873(9) 0.57266(13) 0.72198(7) 0.0136(3) Uani 1 1 d . . . . .
N2 N 0.44480(9) 0.54273(13) 0.67366(7) 0.0135(3) Uani 1 1 d . . . . .
N3 N 0.63874(10) 0.69868(14) 0.87132(8) 0.0162(3) Uani 1 1 d . . . . .
C1 C 0.53244(11) 0.62654(15) 0.66307(9) 0.0140(3) Uani 1 1 d . . . . .
H1 H 0.5548 0.6182 0.6059 0.017 Uiso 1 1 calc R . . . .
C2 C 0.43972(10) 0.51338(15) 0.76422(8) 0.0131(3) Uani 1 1 d . . . . .
H2 H 0.4017 0.5812 0.7901 0.016 Uiso 1 1 calc R . . . .
C3 C 0.55344(10) 0.52681(14) 0.79481(8) 0.0123(3) Uani 1 1 d . . . . .
C4 C 0.51516(11) 0.76610(16) 0.68238(9) 0.0157(3) Uani 1 1 d . . . . .
C5 C 0.59504(12) 0.84922(17) 0.67097(9) 0.0190(3) Uani 1 1 d . . . . .
H5 H 0.6553 0.8180 0.6524 0.023 Uiso 1 1 calc R . . . .
C6 C 0.58546(13) 0.97772(17) 0.68709(10) 0.0223(3) Uani 1 1 d . . . . .
H6 H 0.6389 1.0324 0.6789 0.027 Uiso 1 1 calc R . . . .
C7 C 0.49579(13) 1.02476(17) 0.71553(10) 0.0224(3) Uani 1 1 d . . . . .
H7 H 0.4893 1.1108 0.7267 0.027 Uiso 1 1 calc R . . . .
C8 C 0.41632(13) 0.94331(17) 0.72711(10) 0.0224(3) Uani 1 1 d . . . . .
H8 H 0.3565 0.9747 0.7465 0.027 Uiso 1 1 calc R . . . .
C9 C 0.42538(12) 0.81438(16) 0.70979(9) 0.0186(3) Uani 1 1 d . . . . .
H9 H 0.3711 0.7604 0.7166 0.022 Uiso 1 1 calc R . . . .
C10 C 0.39101(11) 0.38923(16) 0.78352(9) 0.0164(3) Uani 1 1 d . . . . .
H10 H 0.3276 0.3723 0.7588 0.020 Uiso 1 1 calc R . . . .
C11 C 0.43310(12) 0.30248(16) 0.83375(9) 0.0177(3) Uani 1 1 d . . . . .
H11 H 0.3954 0.2314 0.8466 0.021 Uiso 1 1 calc R . . . .
C12 C 0.53887(11) 0.31310(16) 0.87111(9) 0.0176(3) Uani 1 1 d . . . . .
H12A H 0.5689 0.2293 0.8746 0.021 Uiso 1 1 calc R . . . .
H12B H 0.5372 0.3467 0.9275 0.021 Uiso 1 1 calc R . . . .
C13 C 0.60358(11) 0.39897(15) 0.81942(9) 0.0147(3) Uani 1 1 d . . . . .
H13 H 0.6664 0.4167 0.8521 0.018 Uiso 1 1 calc R . . . .
C14 C 0.63031(12) 0.34613(16) 0.73412(9) 0.0180(3) Uani 1 1 d . . . . .
H14A H 0.6839 0.2839 0.7402 0.022 Uiso 1 1 calc R . . . .
H14B H 0.5721 0.3074 0.7053 0.022 Uiso 1 1 calc R . . . .
C15 C 0.66444(11) 0.46293(15) 0.68775(9) 0.0169(3) Uani 1 1 d . . . . .
H15A H 0.7365 0.4749 0.6969 0.020 Uiso 1 1 calc R . . . .
H15B H 0.6488 0.4542 0.6281 0.020 Uiso 1 1 calc R . . . .
C16 C 0.56209(11) 0.61637(15) 0.86981(9) 0.0134(3) Uani 1 1 d . . . . .
C17 C 0.65769(12) 0.78653(16) 0.94107(9) 0.0187(3) Uani 1 1 d . . . . .
H17A H 0.7275 0.8134 0.9421 0.022 Uiso 1 1 calc R . . . .
H17B H 0.6473 0.7424 0.9931 0.022 Uiso 1 1 calc R . . . .
C18 C 0.59069(14) 0.90270(19) 0.93596(12) 0.0299(4) Uani 1 1 d . . . . .
H18A H 0.6013 0.9477 0.8850 0.045 Uiso 1 1 calc GR . . . .
H18B H 0.6069 0.9570 0.9829 0.045 Uiso 1 1 calc GR . . . .
H18C H 0.5215 0.8771 0.9367 0.045 Uiso 1 1 calc GR . . . .
C19 C 0.33322(11) 0.37579(16) 0.58337(9) 0.0170(3) Uani 1 1 d . . . . .
C20 C 0.23877(12) 0.31995(19) 0.58662(10) 0.0241(4) Uani 1 1 d . . . . .
H20 H 0.1838 0.3672 0.6022 0.029 Uiso 1 1 calc R . . . .
C21 C 0.22786(14) 0.1924(2) 0.56616(10) 0.0287(4) Uani 1 1 d . . . . .
H21 H 0.1647 0.1548 0.5678 0.034 Uiso 1 1 calc R . . . .
C22 C 0.30916(15) 0.11989(18) 0.54340(10) 0.0270(4) Uani 1 1 d . . . . .
C23 C 0.40298(13) 0.17813(18) 0.53985(10) 0.0233(4) Uani 1 1 d . . . . .
H23 H 0.4579 0.1309 0.5242 0.028 Uiso 1 1 calc R . . . .
C24 C 0.41560(12) 0.30567(17) 0.55940(9) 0.0182(3) Uani 1 1 d . . . . .
H24 H 0.4784 0.3438 0.5565 0.022 Uiso 1 1 calc R . . . .
C25 C 0.29603(19) -0.0190(2) 0.52339(12) 0.0397(5) Uani 1 1 d . . . . .
H25A H 0.2392 -0.0515 0.5512 0.060 Uiso 1 1 calc GR . . . .
H25B H 0.3556 -0.0644 0.5422 0.060 Uiso 1 1 calc GR . . . .
H25C H 0.2849 -0.0296 0.4640 0.060 Uiso 1 1 calc GR . . . .
H3 H 0.6668(14) 0.709(2) 0.8252(12) 0.025(5) Uiso 1 1 d . . . . .

loop_
_atom_site_aniso_label
_atom_site_aniso_U_11
_atom_site_aniso_U_22
_atom_site_aniso_U_33
_atom_site_aniso_U_23
_atom_site_aniso_U_13
_atom_site_aniso_U_12
S1 0.01138(17) 0.0215(2) 0.01285(16) 0.00161(14) -0.00164(12) -0.00024(14)
O1 0.0198(5) 0.0254(6) 0.0138(5) -0.0039(4) 0.0050(4) -0.0041(5)
O2 0.0182(5) 0.0285(7) 0.0149(5) 0.0050(5) -0.0027(4) -0.0014(5)
O3 0.0144(5) 0.0291(7) 0.0229(6) 0.0012(5) 0.0008(4) 0.0039(5)
N1 0.0120(6) 0.0187(7) 0.0102(5) -0.0003(5) 0.0016(4) 0.0008(5)
N2 0.0126(6) 0.0181(7) 0.0097(5) 0.0020(5) -0.0013(4) -0.0024(5)
N3 0.0165(6) 0.0202(7) 0.0119(6) -0.0027(5) 0.0017(5) -0.0032(5)
C1 0.0122(6) 0.0187(8) 0.0112(6) 0.0012(6) 0.0005(5) -0.0025(6)
C2 0.0120(6) 0.0177(7) 0.0097(6) 0.0007(5) -0.0002(5) -0.0001(6)
C3 0.0122(6) 0.0150(7) 0.0096(6) 0.0004(5) 0.0007(5) -0.0003(6)
C4 0.0175(7) 0.0188(8) 0.0104(6) 0.0018(6) -0.0024(5) -0.0008(6)
C5 0.0170(7) 0.0240(9) 0.0158(7) 0.0017(6) -0.0006(5) -0.0022(7)
C6 0.0246(8) 0.0228(9) 0.0191(7) 0.0036(6) -0.0028(6) -0.0076(7)
C7 0.0307(9) 0.0165(8) 0.0195(7) 0.0011(6) -0.0025(6) 0.0007(7)
C8 0.0231(8) 0.0227(9) 0.0215(8) 0.0004(7) 0.0026(6) 0.0031(7)
C9 0.0175(7) 0.0197(8) 0.0187(7) 0.0025(6) 0.0015(6) -0.0012(6)
C10 0.0153(7) 0.0207(8) 0.0134(6) -0.0017(6) 0.0013(5) -0.0046(6)
C11 0.0213(8) 0.0183(8) 0.0140(7) -0.0012(6) 0.0047(6) -0.0046(6)
C12 0.0201(7) 0.0181(8) 0.0144(7) 0.0020(6) 0.0005(6) 0.0012(6)
C13 0.0142(6) 0.0159(8) 0.0138(6) -0.0009(6) -0.0013(5) 0.0014(6)
C14 0.0175(7) 0.0205(8) 0.0161(7) -0.0033(6) 0.0018(6) 0.0028(6)
C15 0.0137(7) 0.0231(8) 0.0139(6) -0.0026(6) 0.0019(5) 0.0021(6)
C16 0.0132(6) 0.0151(7) 0.0117(6) 0.0002(6) -0.0018(5) 0.0020(6)
C17 0.0194(7) 0.0202(8) 0.0161(7) -0.0042(6) -0.0021(6) -0.0045(6)
C18 0.0340(10) 0.0254(10) 0.0297(9) -0.0086(8) -0.0032(7) 0.0042(8)
C19 0.0171(7) 0.0224(8) 0.0112(6) -0.0005(6) -0.0018(5) -0.0041(6)
C20 0.0172(7) 0.0384(11) 0.0164(7) -0.0028(7) -0.0004(6) -0.0088(7)
C21 0.0281(9) 0.0408(11) 0.0170(7) -0.0009(7) -0.0011(6) -0.0206(8)
C22 0.0400(10) 0.0279(10) 0.0127(7) -0.0004(7) -0.0026(7) -0.0128(8)
C23 0.0293(9) 0.0258(9) 0.0145(7) -0.0017(7) -0.0012(6) -0.0011(7)
C24 0.0169(7) 0.0254(9) 0.0121(6) 0.0005(6) -0.0009(5) -0.0042(6)
C25 0.0635(14) 0.0301(11) 0.0252(9) -0.0026(8) -0.0010(9) -0.0189(10)

_geom_special_details            
;
 All esds (except the esd in the dihedral angle between two l.s. planes)
 are estimated using the full covariance matrix.  The cell esds are taken
 into account individually in the estimation of esds in distances, angles
 and torsion angles; correlations between esds in cell parameters are only
 used when they are defined by crystal symmetry.  An approximate (isotropic)
 treatment of cell esds is used for estimating esds involving l.s. planes.
;
loop_
_geom_bond_atom_site_label_1
_geom_bond_atom_site_label_2
_geom_bond_distance
_geom_bond_site_symmetry_2
_geom_bond_publ_flag
S1 O2 1.4398(11) . ?
S1 O3 1.4376(11) . ?
S1 N2 1.6245(12) . ?
S1 C19 1.7595(17) . ?
O1 C16 1.2302(17) . ?
N1 C1 1.4629(18) . ?
N1 C3 1.4910(17) . ?
N1 C15 1.493(2) . ?
N2 C1 1.4795(19) . ?
N2 C2 1.4869(17) . ?
N3 C16 1.338(2) . ?
N3 C17 1.4621(19) . ?
N3 H3 0.85(2) . ?
C1 H1 0.9800 . ?
C1 C4 1.523(2) . ?
C2 H2 0.9800 . ?
C2 C3 1.5712(19) . ?
C2 C10 1.500(2) . ?
C3 C13 1.545(2) . ?
C3 C16 1.527(2) . ?
C4 C5 1.397(2) . ?
C4 C9 1.390(2) . ?
C5 H5 0.9300 . ?
C5 C6 1.386(2) . ?
C6 H6 0.9300 . ?
C6 C7 1.390(2) . ?
C7 H7 0.9300 . ?
C7 C8 1.382(2) . ?
C8 H8 0.9300 . ?
C8 C9 1.394(2) . ?
C9 H9 0.9300 . ?
C10 H10 0.9300 . ?
C10 C11 1.322(2) . ?
C11 H11 0.9300 . ?
C11 C12 1.503(2) . ?
C12 H12A 0.9700 . ?
C12 H12B 0.9700 . ?
C12 C13 1.523(2) . ?
C13 H13 0.9800 . ?
C13 C14 1.534(2) . ?
C14 H14A 0.9700 . ?
C14 H14B 0.9700 . ?
C14 C15 1.519(2) . ?
C15 H15A 0.9700 . ?
C15 H15B 0.9700 . ?
C17 H17A 0.9700 . ?
C17 H17B 0.9700 . ?
C17 C18 1.514(2) . ?
C18 H18A 0.9600 . ?
C18 H18B 0.9600 . ?
C18 H18C 0.9600 . ?
C19 C20 1.391(2) . ?
C19 C24 1.392(2) . ?
C20 H20 0.9300 . ?
C20 C21 1.389(3) . ?
C21 H21 0.9300 . ?
C21 C22 1.389(3) . ?
C22 C23 1.395(2) . ?
C22 C25 1.507(3) . ?
C23 H23 0.9300 . ?
C23 C24 1.389(2) . ?
C24 H24 0.9300 . ?
C25 H25A 0.9600 . ?
C25 H25B 0.9600 . ?
C25 H25C 0.9600 . ?

loop_
_geom_angle_atom_site_label_1
_geom_angle_atom_site_label_2
_geom_angle_atom_site_label_3
_geom_angle
_geom_angle_site_symmetry_1
_geom_angle_site_symmetry_3
_geom_angle_publ_flag
O2 S1 N2 105.42(6) . . ?
O2 S1 C19 108.75(7) . . ?
O3 S1 O2 118.96(7) . . ?
O3 S1 N2 111.17(7) . . ?
O3 S1 C19 107.16(8) . . ?
N2 S1 C19 104.45(7) . . ?
C1 N1 C3 106.01(11) . . ?
C1 N1 C15 113.89(11) . . ?
C3 N1 C15 108.08(12) . . ?
C1 N2 S1 122.94(10) . . ?
C1 N2 C2 108.21(11) . . ?
C2 N2 S1 123.87(10) . . ?
C16 N3 C17 121.68(13) . . ?
C16 N3 H3 115.6(14) . . ?
C17 N3 H3 121.2(14) . . ?
N1 C1 N2 102.59(11) . . ?
N1 C1 H1 109.4 . . ?
N1 C1 C4 110.56(12) . . ?
N2 C1 H1 109.4 . . ?
N2 C1 C4 115.17(12) . . ?
C4 C1 H1 109.4 . . ?
N2 C2 H2 108.2 . . ?
N2 C2 C3 101.09(10) . . ?
N2 C2 C10 115.13(12) . . ?
C3 C2 H2 108.2 . . ?
C10 C2 H2 108.2 . . ?
C10 C2 C3 115.70(12) . . ?
N1 C3 C2 106.98(11) . . ?
N1 C3 C13 104.95(11) . . ?
N1 C3 C16 113.22(12) . . ?
C13 C3 C2 113.33(12) . . ?
C16 C3 C2 109.39(11) . . ?
C16 C3 C13 108.99(11) . . ?
C5 C4 C1 117.10(14) . . ?
C9 C4 C1 123.99(14) . . ?
C9 C4 C5 118.91(15) . . ?
C4 C5 H5 119.6 . . ?
C6 C5 C4 120.72(15) . . ?
C6 C5 H5 119.6 . . ?
C5 C6 H6 120.1 . . ?
C5 C6 C7 119.90(16) . . ?
C7 C6 H6 120.1 . . ?
C6 C7 H7 120.1 . . ?
C8 C7 C6 119.84(16) . . ?
C8 C7 H7 120.1 . . ?
C7 C8 H8 119.8 . . ?
C7 C8 C9 120.30(16) . . ?
C9 C8 H8 119.8 . . ?
C4 C9 C8 120.31(15) . . ?
C4 C9 H9 119.8 . . ?
C8 C9 H9 119.8 . . ?
C2 C10 H10 118.1 . . ?
C11 C10 C2 123.73(14) . . ?
C11 C10 H10 118.1 . . ?
C10 C11 H11 118.4 . . ?
C10 C11 C12 123.19(15) . . ?
C12 C11 H11 118.4 . . ?
C11 C12 H12A 109.2 . . ?
C11 C12 H12B 109.2 . . ?
C11 C12 C13 111.83(12) . . ?
H12A C12 H12B 107.9 . . ?
C13 C12 H12A 109.2 . . ?
C13 C12 H12B 109.2 . . ?
C3 C13 H13 108.3 . . ?
C12 C13 C3 114.09(12) . . ?
C12 C13 H13 108.3 . . ?
C12 C13 C14 115.58(13) . . ?
C14 C13 C3 101.95(11) . . ?
C14 C13 H13 108.3 . . ?
C13 C14 H14A 111.1 . . ?
C13 C14 H14B 111.1 . . ?
H14A C14 H14B 109.1 . . ?
C15 C14 C13 103.28(13) . . ?
C15 C14 H14A 111.1 . . ?
C15 C14 H14B 111.1 . . ?
N1 C15 C14 106.37(11) . . ?
N1 C15 H15A 110.5 . . ?
N1 C15 H15B 110.5 . . ?
C14 C15 H15A 110.5 . . ?
C14 C15 H15B 110.5 . . ?
H15A C15 H15B 108.6 . . ?
O1 C16 N3 124.08(14) . . ?
O1 C16 C3 119.56(13) . . ?
N3 C16 C3 116.17(12) . . ?
N3 C17 H17A 108.9 . . ?
N3 C17 H17B 108.9 . . ?
N3 C17 C18 113.20(13) . . ?
H17A C17 H17B 107.8 . . ?
C18 C17 H17A 108.9 . . ?
C18 C17 H17B 108.9 . . ?
C17 C18 H18A 109.5 . . ?
C17 C18 H18B 109.5 . . ?
C17 C18 H18C 109.5 . . ?
H18A C18 H18B 109.5 . . ?
H18A C18 H18C 109.5 . . ?
H18B C18 H18C 109.5 . . ?
C20 C19 S1 119.73(13) . . ?
C20 C19 C24 120.73(16) . . ?
C24 C19 S1 119.53(12) . . ?
C19 C20 H20 120.5 . . ?
C21 C20 C19 118.95(17) . . ?
C21 C20 H20 120.5 . . ?
C20 C21 H21 119.3 . . ?
C22 C21 C20 121.44(16) . . ?
C22 C21 H21 119.3 . . ?
C21 C22 C23 118.62(17) . . ?
C21 C22 C25 120.52(18) . . ?
C23 C22 C25 120.87(19) . . ?
C22 C23 H23 119.5 . . ?
C24 C23 C22 121.00(17) . . ?
C24 C23 H23 119.5 . . ?
C19 C24 H24 120.4 . . ?
C23 C24 C19 119.26(15) . . ?
C23 C24 H24 120.4 . . ?
C22 C25 H25A 109.5 . . ?
C22 C25 H25B 109.5 . . ?
C22 C25 H25C 109.5 . . ?
H25A C25 H25B 109.5 . . ?
H25A C25 H25C 109.5 . . ?
H25B C25 H25C 109.5 . . ?

loop_
_geom_torsion_atom_site_label_1
_geom_torsion_atom_site_label_2
_geom_torsion_atom_site_label_3
_geom_torsion_atom_site_label_4
_geom_torsion
_geom_torsion_site_symmetry_1
_geom_torsion_site_symmetry_2
_geom_torsion_site_symmetry_3
_geom_torsion_site_symmetry_4
_geom_torsion_publ_flag
S1 N2 C1 N1 -164.33(10) . . . . ?
S1 N2 C1 C4 75.50(15) . . . . ?
S1 N2 C2 C3 177.32(10) . . . . ?
S1 N2 C2 C10 51.87(17) . . . . ?
S1 C19 C20 C21 178.83(12) . . . . ?
S1 C19 C24 C23 -179.31(11) . . . . ?
O2 S1 N2 C1 13.51(14) . . . . ?
O2 S1 N2 C2 165.55(12) . . . . ?
O2 S1 C19 C20 -117.07(13) . . . . ?
O2 S1 C19 C24 61.28(13) . . . . ?
O3 S1 N2 C1 -116.70(12) . . . . ?
O3 S1 N2 C2 35.34(15) . . . . ?
O3 S1 C19 C20 12.73(14) . . . . ?
O3 S1 C19 C24 -168.92(12) . . . . ?
N1 C1 C4 C5 66.03(16) . . . . ?
N1 C1 C4 C9 -114.38(15) . . . . ?
N1 C3 C13 C12 -159.86(12) . . . . ?
N1 C3 C13 C14 -34.54(14) . . . . ?
N1 C3 C16 O1 165.17(13) . . . . ?
N1 C3 C16 N3 -19.66(18) . . . . ?
N2 S1 C19 C20 130.76(12) . . . . ?
N2 S1 C19 C24 -50.89(13) . . . . ?
N2 C1 C4 C5 -178.27(12) . . . . ?
N2 C1 C4 C9 1.3(2) . . . . ?
N2 C2 C3 N1 4.89(15) . . . . ?
N2 C2 C3 C13 -110.29(13) . . . . ?
N2 C2 C3 C16 127.87(12) . . . . ?
N2 C2 C10 C11 127.76(15) . . . . ?
C1 N1 C3 C2 18.90(15) . . . . ?
C1 N1 C3 C13 139.58(12) . . . . ?
C1 N1 C3 C16 -101.68(13) . . . . ?
C1 N1 C15 C14 -110.03(13) . . . . ?
C1 N2 C2 C3 -27.15(15) . . . . ?
C1 N2 C2 C10 -152.60(13) . . . . ?
C1 C4 C5 C6 179.96(14) . . . . ?
C1 C4 C9 C8 179.15(14) . . . . ?
C2 N2 C1 N1 39.87(14) . . . . ?
C2 N2 C1 C4 -80.31(14) . . . . ?
C2 C3 C13 C12 -43.48(16) . . . . ?
C2 C3 C13 C14 81.84(13) . . . . ?
C2 C3 C16 O1 45.97(18) . . . . ?
C2 C3 C16 N3 -138.86(13) . . . . ?
C2 C10 C11 C12 -5.9(2) . . . . ?
C3 N1 C1 N2 -35.12(14) . . . . ?
C3 N1 C1 C4 88.20(14) . . . . ?
C3 N1 C15 C14 7.48(15) . . . . ?
C3 C2 C10 C11 10.3(2) . . . . ?
C3 C13 C14 C15 38.73(14) . . . . ?
C4 C5 C6 C7 0.5(2) . . . . ?
C5 C4 C9 C8 -1.3(2) . . . . ?
C5 C6 C7 C8 -0.4(2) . . . . ?
C6 C7 C8 C9 -0.5(2) . . . . ?
C7 C8 C9 C4 1.3(2) . . . . ?
C9 C4 C5 C6 0.3(2) . . . . ?
C10 C2 C3 N1 129.96(13) . . . . ?
C10 C2 C3 C13 14.78(17) . . . . ?
C10 C2 C3 C16 -107.06(14) . . . . ?
C10 C11 C12 C13 -23.6(2) . . . . ?
C11 C12 C13 C3 47.70(17) . . . . ?
C11 C12 C13 C14 -70.05(17) . . . . ?
C12 C13 C14 C15 163.06(12) . . . . ?
C13 C3 C16 O1 -78.45(17) . . . . ?
C13 C3 C16 N3 96.72(15) . . . . ?
C13 C14 C15 N1 -29.15(14) . . . . ?
C15 N1 C1 N2 83.58(13) . . . . ?
C15 N1 C1 C4 -153.10(12) . . . . ?
C15 N1 C3 C2 -103.57(13) . . . . ?
C15 N1 C3 C13 17.11(14) . . . . ?
C15 N1 C3 C16 135.85(12) . . . . ?
C16 N3 C17 C18 -80.51(19) . . . . ?
C16 C3 C13 C12 78.58(15) . . . . ?
C16 C3 C13 C14 -156.10(12) . . . . ?
C17 N3 C16 O1 -2.8(2) . . . . ?
C17 N3 C16 C3 -177.77(13) . . . . ?
C19 S1 N2 C1 128.05(12) . . . . ?
C19 S1 N2 C2 -79.91(13) . . . . ?
C19 C20 C21 C22 0.6(2) . . . . ?
C20 C19 C24 C23 -1.0(2) . . . . ?
C20 C21 C22 C23 -1.1(2) . . . . ?
C20 C21 C22 C25 178.59(16) . . . . ?
C21 C22 C23 C24 0.6(2) . . . . ?
C22 C23 C24 C19 0.4(2) . . . . ?
C24 C19 C20 C21 0.5(2) . . . . ?
C25 C22 C23 C24 -179.08(15) . . . . ?

_shelx_res_file                  
;
TITL testm1 in P2(1)/n
CELL 0.71073 13.2995 10.5425 16.004 90 93.0243 90
ZERR 4 0.0005 0.0004 0.0006 0 0.0022 0
LATT 1
SYMM 0.5-X,0.5+Y,0.5-Z
SFAC C H N O S
UNIT 100 116 12 12 4

L.S. 4 0 0
PLAN  5
fmap 2 53
MORE -1
BOND $H
ACTA 52
CONF
REM <olex2.extras>
REM <HklSrc "%.\\testm1.hkl">
REM </olex2.extras>

WGHT    0.033700    1.453700
FVAR       0.11384
S1    5    0.348302    0.537856    0.607140    11.00000    0.01138    0.02152 =
         0.01285    0.00161   -0.00164   -0.00024
O1    4    0.504372    0.603945    0.926835    11.00000    0.01982    0.02537 =
         0.01379   -0.00393    0.00496   -0.00406
O2    4    0.379690    0.602966    0.533849    11.00000    0.01823    0.02849 =
         0.01488    0.00497   -0.00272   -0.00137
O3    4    0.258215    0.578848    0.645031    11.00000    0.01438    0.02905 =
         0.02291    0.00120    0.00081    0.00390
N1    3    0.608730    0.572655    0.721983    11.00000    0.01199    0.01866 =
         0.01021   -0.00032    0.00159    0.00080
N2    3    0.444799    0.542727    0.673665    11.00000    0.01264    0.01806 =
         0.00972    0.00202   -0.00127   -0.00235
N3    3    0.638739    0.698676    0.871319    11.00000    0.01654    0.02023 =
         0.01189   -0.00269    0.00175   -0.00315
C1    1    0.532444    0.626536    0.663070    11.00000    0.01220    0.01868 =
         0.01121    0.00119    0.00054   -0.00249
AFIX  13
H1    2    0.554763    0.618178    0.605943    11.00000   -1.20000
AFIX   0
C2    1    0.439722    0.513377    0.764222    11.00000    0.01201    0.01767 =
         0.00968    0.00073   -0.00017   -0.00006
AFIX  13
H2    2    0.401739    0.581191    0.790135    11.00000   -1.20000
AFIX   0
C3    1    0.553438    0.526807    0.794808    11.00000    0.01222    0.01497 =
         0.00961    0.00036    0.00072   -0.00031
C4    1    0.515160    0.766098    0.682378    11.00000    0.01748    0.01881 =
         0.01039    0.00181   -0.00243   -0.00081
C5    1    0.595043    0.849222    0.670973    11.00000    0.01698    0.02398 =
         0.01577    0.00166   -0.00055   -0.00222
AFIX  43
H5    2    0.655328    0.818023    0.652364    11.00000   -1.20000
AFIX   0
C6    1    0.585455    0.977724    0.687088    11.00000    0.02459    0.02279 =
         0.01913    0.00360   -0.00280   -0.00760
AFIX  43
H6    2    0.638927    1.032385    0.678883    11.00000   -1.20000
AFIX   0
C7    1    0.495786    1.024760    0.715531    11.00000    0.03071    0.01646 =
         0.01948    0.00108   -0.00253    0.00072
AFIX  43
H7    2    0.489299    1.110844    0.726743    11.00000   -1.20000
AFIX   0
C8    1    0.416317    0.943308    0.727106    11.00000    0.02310    0.02268 =
         0.02154    0.00039    0.00259    0.00308
AFIX  43
H8    2    0.356506    0.974665    0.746543    11.00000   -1.20000
AFIX   0
C9    1    0.425383    0.814381    0.709787    11.00000    0.01752    0.01967 =
         0.01873    0.00252    0.00150   -0.00122
AFIX  43
H9    2    0.371119    0.760400    0.716599    11.00000   -1.20000
AFIX   0
C10   1    0.391012    0.389228    0.783525    11.00000    0.01527    0.02065 =
         0.01338   -0.00172    0.00132   -0.00459
AFIX  43
H10   2    0.327599    0.372298    0.758762    11.00000   -1.20000
AFIX   0
C11   1    0.433096    0.302477    0.833747    11.00000    0.02126    0.01833 =
         0.01399   -0.00117    0.00470   -0.00457
AFIX  43
H11   2    0.395434    0.231435    0.846583    11.00000   -1.20000
AFIX   0
C12   1    0.538867    0.313098    0.871109    11.00000    0.02015    0.01812 =
         0.01437    0.00203    0.00046    0.00118
AFIX  23
H12A  2    0.568947    0.229321    0.874634    11.00000   -1.20000
H12B  2    0.537167    0.346656    0.927452    11.00000   -1.20000
AFIX   0
C13   1    0.603577    0.398970    0.819418    11.00000    0.01424    0.01592 =
         0.01375   -0.00093   -0.00127    0.00139
AFIX  13
H13   2    0.666381    0.416727    0.852114    11.00000   -1.20000
AFIX   0
C14   1    0.630310    0.346126    0.734117    11.00000    0.01750    0.02053 =
         0.01610   -0.00325    0.00180    0.00282
AFIX  23
H14A  2    0.683926    0.283905    0.740196    11.00000   -1.20000
H14B  2    0.572135    0.307383    0.705269    11.00000   -1.20000
AFIX   0
C15   1    0.664437    0.462930    0.687746    11.00000    0.01370    0.02311 =
         0.01389   -0.00260    0.00189    0.00214
AFIX  23
H15A  2    0.736496    0.474858    0.696903    11.00000   -1.20000
H15B  2    0.648798    0.454210    0.628136    11.00000   -1.20000
AFIX   0
C16   1    0.562092    0.616372    0.869805    11.00000    0.01316    0.01513 =
         0.01166    0.00023   -0.00184    0.00204
C17   1    0.657688    0.786530    0.941069    11.00000    0.01940    0.02019 =
         0.01613   -0.00419   -0.00207   -0.00451
AFIX  23
H17A  2    0.727495    0.813416    0.942114    11.00000   -1.20000
H17B  2    0.647308    0.742367    0.993083    11.00000   -1.20000
AFIX   0
C18   1    0.590689    0.902702    0.935964    11.00000    0.03403    0.02543 =
         0.02969   -0.00865   -0.00318    0.00421
AFIX 137
H18A  2    0.601257    0.947692    0.885018    11.00000   -1.50000
H18B  2    0.606852    0.957011    0.982915    11.00000   -1.50000
H18C  2    0.521483    0.877052    0.936722    11.00000   -1.50000
AFIX   0
C19   1    0.333223    0.375794    0.583367    11.00000    0.01708    0.02240 =
         0.01119   -0.00045   -0.00175   -0.00407
C20   1    0.238769    0.319946    0.586616    11.00000    0.01720    0.03842 =
         0.01642   -0.00283   -0.00042   -0.00883
AFIX  43
H20   2    0.183776    0.367209    0.602229    11.00000   -1.20000
AFIX   0
C21   1    0.227863    0.192422    0.566165    11.00000    0.02810    0.04080 =
         0.01700   -0.00090   -0.00109   -0.02064
AFIX  43
H21   2    0.164735    0.154826    0.567762    11.00000   -1.20000
AFIX   0
C22   1    0.309157    0.119886    0.543395    11.00000    0.04000    0.02791 =
         0.01268   -0.00041   -0.00260   -0.01278
C23   1    0.402977    0.178133    0.539850    11.00000    0.02929    0.02581 =
         0.01452   -0.00173   -0.00118   -0.00115
AFIX  43
H23   2    0.457922    0.130850    0.524157    11.00000   -1.20000
AFIX   0
C24   1    0.415599    0.305667    0.559398    11.00000    0.01693    0.02543 =
         0.01207    0.00048   -0.00094   -0.00416
AFIX  43
H24   2    0.478374    0.343808    0.556512    11.00000   -1.20000
AFIX   0
C25   1    0.296028   -0.019031    0.523387    11.00000    0.06348    0.03014 =
         0.02519   -0.00259   -0.00102   -0.01890
AFIX 137
H25A  2    0.239226   -0.051520    0.551198    11.00000   -1.50000
H25B  2    0.355582   -0.064418    0.542179    11.00000   -1.50000
H25C  2    0.284916   -0.029630    0.464041    11.00000   -1.50000
AFIX   0
H3    2    0.666754    0.708610    0.825221    11.00000    0.02469
HKLF 4

REM  testm1 in P2(1)/n
REM R1 =  0.0428 for    4572 Fo > 4sig(Fo)  and  0.0527 for all    5414 data
REM    295 parameters refined using      0 restraints

END

WGHT      0.0337      1.4537

REM Highest difference peak  0.346,  deepest hole -0.448,  1-sigma level  0.053
Q1    1   0.5599  0.3601  0.8404  11.00000  0.05    0.35
Q2    1   0.5576  0.5832  0.8295  11.00000  0.05    0.33
Q3    1   0.5761  0.5990  0.6972  11.00000  0.05    0.33
Q4    1   0.4022  0.5406  0.6470  11.00000  0.05    0.31
Q5    1   0.2861 -0.0662  0.5776  11.00000  0.05    0.31
;
_shelx_res_checksum              60745
_olex2_submission_special_instructions 'No special instructions were received'
